# Supplementary material for: Dysbiosis of the gut microbiome is associated with CKD5 and correlated with clinical indices of the disease: a case–controlled study
Source: J Transl Med. 2019 Jul 17;17:228. doi: 10.1186/s12967-019-1969-1 (PMC6637476; doi:10.1186/s12967-019-1969-1)
Supplement: Supplementary file 1 — Additional file 1. The unique species in three groups. [file 12967_2019_1969_MOESM1_ESM.xls]

## Sheet: Sheet1
Taxa ▾	type	details	C.abu	H.abu	N.abu	C.occ	H.occ	N.occ
k__Bacteria_New.CleanUp.ReferenceOTU60220	unique	N	0	0.099	2.728	0	0.07	0.94
k__Unassigned_New.ReferenceOTU476	core	C&H&N	1.714	0.92	2.158	0.5	0.41	0.81
p__Actinobacteria__g__Actinomyces_New.CleanUp.ReferenceOTU48785	pan	C&H	2.916	3.005	0.272	0.83	0.9	0.22
p__Actinobacteria__g__Bifidobacterium_BAAY01001633.259.1766	core	C&H&N	9.026	7.579	0.938	1	1	0.49
p__Actinobacteria__g__Bifidobacterium_GQ897892.1.1481	pan	C&H	4.085	2.898	0.527	0.96	0.86	0.39
p__Actinobacteria__g__Bifidobacterium_New.ReferenceOTU386	pan	C&H	2.207	3.063	0.13	0.75	0.76	0.09
p__Actinobacteria__g__Bifidobacterium_New.ReferenceOTU513	pan	C&H	1.825	2.28	0.238	0.58	0.62	0.14
p__Actinobacteria__g__Collinsella__s__uncultured_bacterium_AB011814.1.1480	pan	C&H	6.909	5.902	0.504	1	1	0.36
p__Actinobacteria__g__Collinsella__s__uncultured_bacterium_DQ793412.1.1366	pan	C&H	4.695	3.449	0.304	0.96	0.9	0.19
p__Actinobacteria__g__Collinsella__s__uncultured_bacterium_DQ794356.1.1362	core	C&H&N	4.885	4.176	1.131	1	1	0.62
p__Actinobacteria__g__Collinsella__s__uncultured_bacterium_DQ796180.1.1361	pan	C&H	5.26	4.376	0.358	0.96	1	0.17
p__Actinobacteria__g__Collinsella__s__uncultured_bacterium_KF842029.1.1358	core	C&H&N	1.514	1.23	4.24	0.46	0.41	0.93
p__Actinobacteria__g__Eggerthella__s__uncultured_bacterium_CXRG01001147.168.1656	core	C&H&N	4.375	3.679	0.858	0.92	0.97	0.49
p__Actinobacteria__g__Eggerthella__s__uncultured_bacterium_DQ804898.1.1373	core	C&H&N	4.766	3.154	0.848	1	0.83	0.46
p__Actinobacteria__g__Gordonibacter_HK555959.1.1489	core	C&H&N	5.153	3.329	0.536	0.96	0.97	0.46
p__Actinobacteria__g__Rothia__s__uncultured_bacterium_KF842545.1.1386	pan	C&H	4.16	4.737	0.782	1	1	0.38
p__Actinobacteria__s__Ambiguous_taxa_ACHI01000139.3641.5154	core	C&H&N	8.342	8.308	0.634	1	1	0.46
p__Actinobacteria__s__Ambiguous_taxa_New.ReferenceOTU7	pan	C&H	5.044	3.923	0.054	1	1	0.06
p__Bacteroidetes__f__Porphyromonadaceae_DQ794885.1.1398	core	C&H&N	2.845	3.536	1.044	0.88	0.9	0.49
p__Bacteroidetes__f__Porphyromonadaceae_DQ807412.1.1395	unique	N	0.159	0.217	3.391	0.08	0.14	0.96
p__Bacteroidetes__f__Prevotellaceae_EU778830.1.1403	unique	N	0	0.057	4.579	0	0.03	0.97
p__Bacteroidetes__f__Prevotellaceae_KF842607.1.1403	unique	N	0.09	0.339	4.662	0.04	0.21	0.93
p__Bacteroidetes__f__Prevotellaceae_New.CleanUp.ReferenceOTU90009	unique	N	0.205	0.269	3.409	0.12	0.17	0.97
p__Bacteroidetes__f__Prevotellaceae_New.ReferenceOTU216	core	C&H&N	1.14	1.576	4.307	0.54	0.62	0.99
p__Bacteroidetes__f__Prevotellaceae_New.ReferenceOTU385	unique	N	0.15	0.333	2.545	0.08	0.17	0.8
p__Bacteroidetes__g__Alistipes__s__uncultured_bacterium_DQ794241.1.1398	core	C&H&N	1.27	2.543	3.099	0.5	0.76	0.9
p__Bacteroidetes__g__Alistipes__s__uncultured_bacterium_DQ797853.1.1395	core	C&H&N	1.113	1.76	5.426	0.42	0.69	1
p__Bacteroidetes__g__Alistipes__s__uncultured_bacterium_DQ798111.1.1398	unique	N	0	0	3.149	0	0	0.94
p__Bacteroidetes__g__Alistipes__s__uncultured_bacterium_KT308687.1.1500	core	C&H&N	1.888	2.713	5.846	0.67	0.79	1
p__Bacteroidetes__g__Alistipes__s__uncultured_bacterium_LARG01000025.1.1402	unique	N	0	0	1.985	0	0	0.75
p__Bacteroidetes__g__Alistipes__s__uncultured_bacterium_New.ReferenceOTU262	pan	H&N	0.253	1.027	1.78	0.08	0.41	0.59
p__Bacteroidetes__g__Alloprevotella__s__uncultured_bacterium_KF843415.1.1378	pan	H&N	0.284	1.176	1.38	0.17	0.45	0.49
p__Bacteroidetes__g__Bacteroides_AGXW01000006.688.2204	core	C&H&N	1.153	1.488	2.339	0.54	0.52	0.87
p__Bacteroidetes__g__Bacteroides_DQ824312.1.1401	unique	N	0.647	0.71	5.546	0.33	0.31	1
p__Bacteroidetes__g__Bacteroides_EF403144.1.1491	core	C&H&N	2.775	3.036	10.189	0.83	0.83	1
p__Bacteroidetes__g__Bacteroides_GQ448109.1.1372	core	C&H&N	4.182	5.297	6.364	0.96	1	1
p__Bacteroidetes__g__Bacteroides_GQ448499.1.1381	pan	H&N	1.038	1.501	4.432	0.38	0.59	1
p__Bacteroidetes__g__Bacteroides_GQ448506.1.1374	core	C&H&N	1.855	1.836	4.199	0.54	0.69	1
p__Bacteroidetes__g__Bacteroides_New.ReferenceOTU110	unique	N	0.125	0.391	4.153	0.08	0.24	0.99
p__Bacteroidetes__g__Bacteroides_New.ReferenceOTU136	unique	N	0.073	0.394	3.184	0.04	0.21	0.99
p__Bacteroidetes__g__Bacteroides_New.ReferenceOTU284	unique	N	0.063	0.314	5.75	0.04	0.17	1
p__Bacteroidetes__g__Bacteroides_New.ReferenceOTU310	pan	H&N	0.782	0.826	3.292	0.38	0.48	0.99
p__Bacteroidetes__g__Bacteroides_New.ReferenceOTU399	unique	N	0.341	0.722	3.455	0.17	0.34	0.94
p__Bacteroidetes__g__Bacteroides_New.ReferenceOTU527	unique	N	0.633	0.654	3.303	0.33	0.31	0.96
p__Bacteroidetes__g__Bacteroides_New.ReferenceOTU543	unique	N	0.339	0.4	4.717	0.21	0.24	0.99
p__Bacteroidetes__g__Bacteroides_New.ReferenceOTU570	unique	N	0.38	0.182	4.833	0.21	0.1	1
p__Bacteroidetes__g__Bacteroides__s__uncultured_bacterium_ACBW01000012.3536.5054	core	C&H&N	1.803	2.826	6.106	0.67	0.72	1
p__Bacteroidetes__g__Bacteroides__s__uncultured_bacterium_AY319395.1.1449	unique	N	0.148	0.597	3.078	0.08	0.21	0.96
p__Bacteroidetes__g__Bacteroides__s__uncultured_bacterium_AY721625.1.1490	unique	N	0.496	0.515	5.905	0.29	0.21	1
p__Bacteroidetes__g__Bacteroides__s__uncultured_bacterium_BABD01000482.1904.3411	pan	H&N	0.637	1.455	3.387	0.33	0.52	0.94
p__Bacteroidetes__g__Bacteroides__s__uncultured_bacterium_CP009057.4969468.4971009	core	C&H&N	5.516	6.647	8.439	1	1	1
p__Bacteroidetes__g__Bacteroides__s__uncultured_bacterium_DQ794175.1.1406	core	C&H&N	1.051	1.196	2.871	0.5	0.45	1
p__Bacteroidetes__g__Bacteroides__s__uncultured_bacterium_DQ797047.1.1397	core	C&H&N	4.222	4.406	1.414	0.92	0.97	0.74
p__Bacteroidetes__g__Bacteroides__s__uncultured_bacterium_DQ797320.1.1401	core	C&H&N	2.797	5.02	1.325	0.75	0.93	0.72
p__Bacteroidetes__g__Bacteroides__s__uncultured_bacterium_DQ798123.1.1397	core	C&H&N	3.204	3.279	2.265	0.83	0.9	0.93
p__Bacteroidetes__g__Bacteroides__s__uncultured_bacterium_DQ799373.1.1400	core	C&H&N	2.791	3.699	5.829	0.75	0.9	1
p__Bacteroidetes__g__Bacteroides__s__uncultured_bacterium_DQ799406.1.1391	unique	N	1.092	0.155	1.521	0.38	0.07	0.71
p__Bacteroidetes__g__Bacteroides__s__uncultured_bacterium_DQ800097.1.1403	unique	N	0.822	0.668	3.48	0.38	0.38	0.99
p__Bacteroidetes__g__Bacteroides__s__uncultured_bacterium_DQ805892.1.1399	unique	N	0.201	0.058	5.096	0.12	0.03	1
p__Bacteroidetes__g__Bacteroides__s__uncultured_bacterium_DQ807573.1.1401	unique	N	0.276	0.3	2.391	0.08	0.17	0.88
p__Bacteroidetes__g__Bacteroides__s__uncultured_bacterium_DQ807591.1.1392	unique	N	0.218	0.521	3.367	0.12	0.21	1
p__Bacteroidetes__g__Bacteroides__s__uncultured_bacterium_DQ824136.1.1393	core	C&H&N	1.714	1.257	4.059	0.58	0.48	0.96
p__Bacteroidetes__g__Bacteroides__s__uncultured_bacterium_EF398280.1.1490	core	C&H&N	2.138	2.106	3.843	0.62	0.79	0.97
p__Bacteroidetes__g__Bacteroides__s__uncultured_bacterium_EF399622.1.1489	core	C&H&N	1.785	1.688	7.159	0.67	0.55	1
p__Bacteroidetes__g__Bacteroides__s__uncultured_bacterium_EF400745.1.1488	core	C&H&N	2.471	3.295	5.355	0.71	0.76	0.99
p__Bacteroidetes__g__Bacteroides__s__uncultured_bacterium_EF403496.1.1491	unique	N	0.364	0.503	3.592	0.12	0.24	0.93
p__Bacteroidetes__g__Bacteroides__s__uncultured_bacterium_EU779056.1.1397	unique	N	0.061	0.205	3.448	0.04	0.14	0.99
p__Bacteroidetes__g__Bacteroides__s__uncultured_bacterium_FJ363297.1.1386	unique	N	0	0.112	6.178	0	0.07	0.99
p__Bacteroidetes__g__Bacteroides__s__uncultured_bacterium_GQ448326.1.1372	pan	H&N	1	1.903	12.043	0.38	0.62	1
p__Bacteroidetes__g__Bacteroides__s__uncultured_bacterium_GQ448348.1.1394	core	C&H&N	2.534	4.867	5.001	0.79	0.97	1
p__Bacteroidetes__g__Bacteroides__s__uncultured_bacterium_GQ448351.1.1396	unique	N	0.249	0.332	3.327	0.17	0.21	0.96
p__Bacteroidetes__g__Bacteroides__s__uncultured_bacterium_GQ448359.1.1396	core	C&H&N	7.967	8.203	6.524	1	1	1
p__Bacteroidetes__g__Bacteroides__s__uncultured_bacterium_GQ448744.1.1393	core	C&H&N	5.199	5.789	4.165	0.96	0.93	1
p__Bacteroidetes__g__Bacteroides__s__uncultured_bacterium_GQ448765.1.1395	unique	N	0.759	0.966	9.282	0.38	0.38	1
p__Bacteroidetes__g__Bacteroides__s__uncultured_bacterium_GQ492499.1.1357	core	C&H&N	1.583	2.774	7.477	0.58	0.76	1
p__Bacteroidetes__g__Bacteroides__s__uncultured_bacterium_GQ871708.1.1489	core	C&H&N	3.88	4.645	7.157	0.96	0.97	1
p__Bacteroidetes__g__Bacteroides__s__uncultured_bacterium_KF842055.1.1421	core	C&H&N	3.391	4.537	0.907	0.75	0.9	0.54
p__Bacteroidetes__g__Bacteroides__s__uncultured_bacterium_KF842058.1.1407	core	C&H&N	3.01	3.449	5.889	0.88	0.9	1
p__Bacteroidetes__g__Bacteroides__s__uncultured_bacterium_KF842124.1.1410	core	C&H&N	1.246	1.643	4.038	0.42	0.62	0.99
p__Bacteroidetes__g__Bacteroides__s__uncultured_bacterium_KF842513.1.1417	core	C&H&N	4.902	5.143	9.414	1	0.97	1
p__Bacteroidetes__g__Bacteroides__s__uncultured_bacterium_KF842598.1.1394	core	C&H&N	2.949	3.723	6.876	0.88	0.86	1
p__Bacteroidetes__g__Bacteroides__s__uncultured_bacterium_KF842604.1.1379	unique	N	0.255	0.105	2.899	0.17	0.07	0.97
p__Bacteroidetes__g__Bacteroides__s__uncultured_bacterium_New.CleanUp.ReferenceOTU269506	unique	N	0	0.049	2.858	0	0.03	0.9
p__Bacteroidetes__g__Bacteroides__s__uncultured_bacterium_New.CleanUp.ReferenceOTU40244	unique	N	0.154	0.184	3.01	0.08	0.1	0.96
p__Bacteroidetes__g__Bacteroides__s__uncultured_bacterium_New.CleanUp.ReferenceOTU52317	unique	N	0.58	0.728	2.938	0.33	0.34	0.88
p__Bacteroidetes__g__Bacteroides__s__uncultured_bacterium_New.CleanUp.ReferenceOTU92735	unique	N	0	0.401	3.301	0	0.21	0.96
p__Bacteroidetes__g__Bacteroides__s__uncultured_bacterium_New.ReferenceOTU12	unique	N	0.288	0.701	3.978	0.12	0.28	1
p__Bacteroidetes__g__Bacteroides__s__uncultured_bacterium_New.ReferenceOTU158	unique	N	0	0.05	1.756	0	0.03	0.71
p__Bacteroidetes__g__Bacteroides__s__uncultured_bacterium_New.ReferenceOTU167	unique	N	0.059	0.265	3.981	0.04	0.17	1
p__Bacteroidetes__g__Bacteroides__s__uncultured_bacterium_New.ReferenceOTU190	unique	N	0.208	0.152	3.639	0.12	0.1	1
p__Bacteroidetes__g__Bacteroides__s__uncultured_bacterium_New.ReferenceOTU202	unique	N	0	0.244	3.623	0	0.14	0.97
p__Bacteroidetes__g__Bacteroides__s__uncultured_bacterium_New.ReferenceOTU226	unique	N	0.193	0.181	3.935	0.12	0.1	1
p__Bacteroidetes__g__Bacteroides__s__uncultured_bacterium_New.ReferenceOTU244	unique	N	0	0.049	6.999	0	0.03	1
p__Bacteroidetes__g__Bacteroides__s__uncultured_bacterium_New.ReferenceOTU3	unique	N	0	0.058	2.604	0	0.03	0.91
p__Bacteroidetes__g__Bacteroides__s__uncultured_bacterium_New.ReferenceOTU30	unique	N	0	0	1.841	0	0	0.75
p__Bacteroidetes__g__Bacteroides__s__uncultured_bacterium_New.ReferenceOTU367	unique	N	0	0.133	1.026	0	0.07	0.49
p__Bacteroidetes__g__Bacteroides__s__uncultured_bacterium_New.ReferenceOTU490	unique	N	0.293	0.333	5.066	0.12	0.17	1
p__Bacteroidetes__g__Bacteroides__s__uncultured_bacterium_New.ReferenceOTU509	pan	C&H	1.996	3.325	0.203	0.71	0.83	0.19
p__Bacteroidetes__g__Bacteroides__s__uncultured_bacterium_New.ReferenceOTU529	unique	N	0.12	0.385	3.015	0.08	0.24	0.94
p__Bacteroidetes__g__Bacteroides__s__uncultured_bacterium_New.ReferenceOTU534	unique	N	0.121	0.217	3.11	0.08	0.14	0.96
p__Bacteroidetes__g__Bacteroides__s__uncultured_bacterium_New.ReferenceOTU558	unique	N	0.58	0.77	5.399	0.38	0.38	1
p__Bacteroidetes__g__Bacteroides__s__uncultured_bacterium_New.ReferenceOTU579	unique	N	0.116	0.277	4.623	0.08	0.17	1
p__Bacteroidetes__g__Bacteroides__s__uncultured_bacterium_New.ReferenceOTU596	unique	N	0.06	0	2.344	0.04	0	0.86
p__Bacteroidetes__g__Bacteroides__s__uncultured_bacterium_New.ReferenceOTU624	unique	N	0.394	0.284	2.903	0.25	0.14	0.94
p__Bacteroidetes__g__Bacteroides__s__uncultured_bacterium_New.ReferenceOTU645	unique	N	0	0.049	3.784	0	0.03	1
p__Bacteroidetes__g__Bacteroides__s__uncultured_bacterium_New.ReferenceOTU664	core	C&H&N	2.357	2.792	4.91	0.75	0.72	1
p__Bacteroidetes__g__Bacteroides__s__uncultured_bacterium_New.ReferenceOTU684	core	C&H&N	3.731	4.174	8.056	0.92	0.93	1
p__Bacteroidetes__g__Bacteroides__s__uncultured_bacterium_New.ReferenceOTU726	unique	N	0.341	0.203	5.613	0.21	0.14	1
p__Bacteroidetes__g__Bacteroides__s__uncultured_bacterium_New.ReferenceOTU91	unique	N	0.188	0.299	2.835	0.12	0.17	0.91
p__Bacteroidetes__g__Barnesiella__s__uncultured_bacterium_DQ805932.1.1398	unique	N	0	0.121	2.384	0	0.07	0.88
p__Bacteroidetes__g__Barnesiella__s__uncultured_bacterium_KF842608.1.1422	pan	H&N	0.502	1.468	4.522	0.25	0.59	0.99
p__Bacteroidetes__g__Butyricimonas__s__uncultured_bacterium_HK693672.1.1486	pan	H&N	0.287	1.017	3.794	0.12	0.41	0.99
p__Bacteroidetes__g__Butyricimonas__s__uncultured_bacterium_New.ReferenceOTU451	unique	N	0.241	0.82	2.879	0.17	0.34	0.94
p__Bacteroidetes__g__Parabacteroides_DQ808618.1.1395	core	C&H&N	1.495	2.494	2.451	0.62	0.76	0.94
p__Bacteroidetes__g__Parabacteroides_KF842519.1.1393	unique	N	0	0.112	6.081	0	0.07	1
p__Bacteroidetes__g__Parabacteroides__s__uncultured_bacterium_GQ448246.1.1389	unique	N	0	0.231	3.08	0	0.14	0.96
p__Bacteroidetes__g__Parabacteroides__s__uncultured_bacterium_HM124306.1.1486	unique	N	0.345	0.455	2.788	0.21	0.21	0.94
p__Bacteroidetes__g__Parabacteroides__s__uncultured_bacterium_KF842063.1.1425	core	C&H&N	2.255	3.494	4.1	0.79	0.9	0.99
p__Bacteroidetes__g__Parabacteroides__s__uncultured_bacterium_New.CleanUp.ReferenceOTU865	unique	N	0	0.193	3.235	0	0.1	0.96
p__Bacteroidetes__g__Parabacteroides__s__uncultured_bacterium_New.CleanUp.ReferenceOTU93224	unique	N	0.062	0.155	3.027	0.04	0.07	0.94
p__Bacteroidetes__g__Paraprevotella_AFBR01000011.16.1532	unique	N	0.243	0.135	2.99	0.17	0.03	0.86
p__Bacteroidetes__g__Porphyromonas__s__uncultured_bacterium_AY953259.1.1533	pan	C&H	5.122	5.471	0.187	1	1	0.12
p__Bacteroidetes__g__Prevotella_2__s__uncultured_bacterium_GQ448037.1.1392	core	C&H&N	1.781	2.454	1.698	0.54	0.79	0.65
p__Bacteroidetes__g__Prevotella_2__s__uncultured_bacterium_KF841826.1.1391	unique	N	0	0	1.65	0	0	0.45
p__Bacteroidetes__g__Prevotella_2__s__uncultured_bacterium_KF841963.1.1375	unique	N	0.057	0.299	0.949	0.04	0.14	0.41
p__Bacteroidetes__g__Prevotella_2__s__uncultured_bacterium_KF842528.1.1407	unique	N	0.643	0.872	3.989	0.33	0.38	0.91
p__Bacteroidetes__g__Prevotella_2__s__uncultured_bacterium_KF843669.1.1424	unique	N	0.061	0	4.484	0.04	0	0.91
p__Bacteroidetes__g__Prevotella_2__s__uncultured_bacterium_New.CleanUp.ReferenceOTU17899	unique	N	0	0	1.303	0	0	0.58
p__Bacteroidetes__g__Prevotella_2__s__uncultured_bacterium_New.CleanUp.ReferenceOTU34511	unique	N	0.062	0	1.87	0.04	0	0.72
p__Bacteroidetes__g__Prevotella_2__s__uncultured_bacterium_New.ReferenceOTU42	unique	N	0.057	0.45	2.558	0.04	0.14	0.8
p__Bacteroidetes__g__Prevotella_7__s__uncultured_bacterium_AM420255.1.1205	pan	C&H	6.205	6.439	0.239	1	1	0.2
p__Bacteroidetes__g__Prevotella_9_EU778102.1.1401	unique	N	0	0	6.945	0	0	0.99
p__Bacteroidetes__g__Prevotella_9__s__uncultured_bacterium_DQ795814.1.1408	unique	N	0	0.051	2.463	0	0.03	0.75
p__Bacteroidetes__g__Prevotella_9__s__uncultured_bacterium_DQ795940.1.1405	unique	N	0.061	0.06	4.231	0.04	0.03	0.91
p__Bacteroidetes__g__Prevotella_9__s__uncultured_bacterium_EU461603.1.1401	unique	N	0	0	2.008	0	0	0.81
p__Bacteroidetes__g__Prevotella_9__s__uncultured_bacterium_EU462267.1.1406	unique	N	0	0.127	1.098	0	0.07	0.49
p__Bacteroidetes__g__Prevotella_9__s__uncultured_bacterium_EU778115.1.1379	pan	H&N	0.774	1.465	2.373	0.38	0.62	0.91
p__Bacteroidetes__g__Prevotella_9__s__uncultured_bacterium_EU778844.1.1402	unique	N	0	0	3.499	0	0	0.8
p__Bacteroidetes__g__Prevotella_9__s__uncultured_bacterium_GQ448251.1.1398	core	C&H&N	5.462	6.736	8.361	1	1	1
p__Bacteroidetes__g__Prevotella_9__s__uncultured_bacterium_GQ448342.1.1392	core	C&H&N	1.003	1.738	2.936	0.54	0.59	0.88
p__Bacteroidetes__g__Prevotella_9__s__uncultured_bacterium_GQ448372.1.1396	unique	N	0.131	0.42	4.132	0.08	0.21	0.99
p__Bacteroidetes__g__Prevotella_9__s__uncultured_bacterium_KF841843.1.1387	unique	N	0.154	0.607	7.191	0.08	0.31	1
p__Bacteroidetes__g__Prevotella_9__s__uncultured_bacterium_KF841998.1.1395	core	C&H&N	2.518	3.7	4.02	0.83	0.86	0.94
p__Bacteroidetes__g__Prevotella_9__s__uncultured_bacterium_KF842070.1.1414	unique	N	0.471	0.868	4.932	0.21	0.38	0.96
p__Bacteroidetes__g__Prevotella_9__s__uncultured_bacterium_KF842084.1.1427	core	C&H&N	3.959	4.968	3.282	0.92	0.9	0.96
p__Bacteroidetes__g__Prevotella_9__s__uncultured_bacterium_KF842090.1.1421	pan	H&N	0.321	0.933	4.567	0.21	0.41	0.99
p__Bacteroidetes__g__Prevotella_9__s__uncultured_bacterium_KF842094.1.1435	unique	N	0.059	0.54	5.717	0.04	0.31	1
p__Bacteroidetes__g__Prevotella_9__s__uncultured_bacterium_KF842119.1.1424	pan	H&N	0.916	1.66	1.432	0.38	0.52	0.64
p__Bacteroidetes__g__Prevotella_9__s__uncultured_bacterium_KF842122.1.1428	unique	N	0	0	4.316	0	0	0.94
p__Bacteroidetes__g__Prevotella_9__s__uncultured_bacterium_KF842201.1.1414	unique	N	0.061	0.057	3.454	0.04	0.03	0.93
p__Bacteroidetes__g__Prevotella_9__s__uncultured_bacterium_KF842228.1.1395	unique	N	0.273	0.465	2.472	0.12	0.21	0.88
p__Bacteroidetes__g__Prevotella_9__s__uncultured_bacterium_KF842576.1.1390	pan	H&N	0.623	1.156	5.593	0.33	0.45	1
p__Bacteroidetes__g__Prevotella_9__s__uncultured_bacterium_KF842986.1.1379	unique	N	0	0	3.518	0	0	0.94
p__Bacteroidetes__g__Prevotella_9__s__uncultured_bacterium_KF843201.1.1380	unique	N	0	0.075	4.194	0	0.03	0.93
p__Bacteroidetes__g__Prevotella_9__s__uncultured_bacterium_KF843234.1.1386	unique	N	0	0	3.086	0	0	0.84
p__Bacteroidetes__g__Prevotella_9__s__uncultured_bacterium_KF843450.1.1385	unique	N	0	0	2.703	0	0	0.84
p__Bacteroidetes__g__Prevotella_9__s__uncultured_bacterium_KF843566.1.1378	unique	N	0	0	2.587	0	0	0.75
p__Bacteroidetes__g__Prevotella_9__s__uncultured_bacterium_KF843612.1.1417	unique	N	0	0.057	4.277	0	0.03	0.97
p__Bacteroidetes__g__Prevotella_9__s__uncultured_bacterium_New.ReferenceOTU19	unique	N	0.06	0.227	2.224	0.04	0.14	0.87
p__Bacteroidetes__g__Prevotella_9__s__uncultured_bacterium_New.ReferenceOTU221	unique	N	0.12	0.268	2.229	0.08	0.17	0.87
p__Bacteroidetes__g__Prevotella_9__s__uncultured_bacterium_New.ReferenceOTU522	unique	N	0	0	1.219	0	0	0.52
p__Bacteroidetes__g__Prevotella_9__s__uncultured_bacterium_New.ReferenceOTU59	unique	N	0.212	0.419	4.188	0.12	0.24	0.96
p__Bacteroidetes__g__Prevotella__s__uncultured_bacterium_AFPY01000135.116.1634	core	C&H&N	4.27	4.217	1.131	1	1	0.8
p__Bacteroidetes__g__uncultured__s__uncultured_bacterium_DQ824332.1.1400	core	C&H&N	1.739	1.54	3.001	0.67	0.66	0.97
p__Bacteroidetes__g__uncultured__s__uncultured_bacterium_EU459873.1.1397	core	C&H&N	1.424	2.009	5.322	0.54	0.72	0.99
p__Bacteroidetes__g__uncultured_bacterium__s__uncultured_bacterium_KF842582.1.1388	unique	N	0.087	0.424	1.593	0.04	0.24	0.67
p__Bacteroidetes__o__Bacteroidales_CDYK01002920.30390.31900	unique	N	0	0	3.472	0	0	0.96
p__Bacteroidetes__o__Bacteroidales_DQ794196.1.1405	core	C&H&N	4.438	4.834	8.765	1	1	1
p__Bacteroidetes__o__Bacteroidales_DQ794528.1.1395	pan	H&N	0.469	1.777	5.547	0.17	0.66	1
p__Bacteroidetes__o__Bacteroidales_DQ824444.1.1392	unique	N	0.525	1.071	2.511	0.25	0.34	0.94
p__Bacteroidetes__o__Bacteroidales_GQ448384.1.1396	pan	H&N	0.731	1.111	3.543	0.25	0.41	0.99
p__Bacteroidetes__o__Bacteroidales_KF842645.1.1410	pan	H&N	0.918	1.303	5.587	0.38	0.45	1
p__Bacteroidetes__o__Bacteroidales_KF843007.1.1379	unique	N	0	0	4.398	0	0	0.96
p__Bacteroidetes__o__Bacteroidales_New.CleanUp.ReferenceOTU116675	unique	N	0.057	0	1.98	0.04	0	0.8
p__Bacteroidetes__o__Bacteroidales_New.ReferenceOTU152	unique	N	0.059	0.047	1.802	0.04	0.03	0.71
p__Bacteroidetes__o__Bacteroidales_New.ReferenceOTU189	core	C&H&N	0.79	1.001	5.526	0.42	0.45	1
p__Bacteroidetes__o__Bacteroidales_New.ReferenceOTU241	unique	N	0.12	0.586	4.858	0.08	0.31	1
p__Bacteroidetes__o__Bacteroidales_New.ReferenceOTU265	unique	N	0.26	0.717	3.009	0.17	0.31	0.9
p__Bacteroidetes__o__Bacteroidales_New.ReferenceOTU446	unique	N	0.143	0.051	4.487	0.08	0.03	1
p__Bacteroidetes__o__Bacteroidales_New.ReferenceOTU452	unique	N	0.358	0.52	2.619	0.21	0.17	0.94
p__Bacteroidetes__s__Ambiguous_taxa_AB739695.1.1372	unique	N	0.212	0.632	2.548	0.08	0.24	0.88
p__Bacteroidetes__s__Ambiguous_taxa_AFBM01000011.260.1774	unique	N	0.12	1.113	3.759	0.08	0.34	1
p__Bacteroidetes__s__Ambiguous_taxa_AGXV01000038.141717.143227	pan	H&N	0.49	1.532	3.889	0.25	0.62	0.96
p__Bacteroidetes__s__Ambiguous_taxa_CDTW01039997.3307.4816	unique	N	0.345	0.846	3.942	0.21	0.34	0.88
p__Bacteroidetes__s__Ambiguous_taxa_CZAE01000003.99809.101321	core	C&H&N	1.031	1.45	3.615	0.46	0.48	1
p__Bacteroidetes__s__Ambiguous_taxa_DQ798048.1.1398	core	C&H&N	4.898	5.364	7.073	0.96	1	1
p__Bacteroidetes__s__Ambiguous_taxa_New.ReferenceOTU191	unique	N	0	0.051	2.976	0	0.03	0.97
p__Bacteroidetes__s__Ambiguous_taxa_New.ReferenceOTU198	unique	N	0.345	0.351	5.472	0.21	0.17	1
p__Bacteroidetes__s__Ambiguous_taxa_New.ReferenceOTU404	unique	N	0.198	0.323	3.141	0.12	0.21	0.94
p__Bacteroidetes__s__Ambiguous_taxa_New.ReferenceOTU544	unique	N	0.114	0.151	2.449	0.08	0.1	0.86
p__Bacteroidetes__s__Ambiguous_taxa_New.ReferenceOTU611	unique	N	0.14	0.338	2.92	0.08	0.17	0.9
p__Bacteroidetes__s__Ambiguous_taxa_New.ReferenceOTU629	unique	N	0.242	0.172	4.091	0.17	0.1	0.97
p__Firmicutes__Ambiguous_taxa__s__uncultured_bacterium_New.CleanUp.ReferenceOTU215502	unique	N	0.297	0.422	1.419	0.12	0.21	0.65
p__Firmicutes__f__Clostridiaceae_1_FJ957443.1.1492	core	C&H&N	1.636	2.988	1.129	0.54	0.83	0.46
p__Firmicutes__f__Erysipelotrichaceae_DQ824059.1.1387	pan	C&H	3.349	2.848	0	0.79	0.83	0
p__Firmicutes__f__Lachnospiraceae_ACTN01000028.390.1908	pan	C&H	3.599	3.097	0.263	0.92	0.83	0.19
p__Firmicutes__f__Lachnospiraceae_AF052422.1.1493	pan	C&N	1.405	1.087	2.198	0.46	0.38	0.88
p__Firmicutes__f__Lachnospiraceae_AF499907.1.1503	core	C&H&N	7.408	6.961	6.083	1	1	1
p__Firmicutes__f__Lachnospiraceae_BAAU01002038.417.1926	core	C&H&N	7.232	7.479	3.82	1	1	0.97
p__Firmicutes__f__Lachnospiraceae_BAAY01003437.486.1979	core	C&H&N	6.39	4.964	0.68	1	1	0.45
p__Firmicutes__f__Lachnospiraceae_CDZF01007513.47.1546	unique	N	0	0.042	1.437	0	0.03	0.46
p__Firmicutes__f__Lachnospiraceae_DQ238615.1.1524	pan	C&H	3.555	3.588	0.501	0.83	0.86	0.36
p__Firmicutes__f__Lachnospiraceae_DQ793227.1.1405	pan	C&N	1.886	0.876	2.479	0.5	0.31	0.81
p__Firmicutes__f__Lachnospiraceae_DQ793512.1.1384	core	C&H&N	1.903	1.426	3.04	0.62	0.52	0.91
p__Firmicutes__f__Lachnospiraceae_DQ793560.1.1388	core	C&H&N	5.928	5.391	1.819	1	1	0.83
p__Firmicutes__f__Lachnospiraceae_DQ793788.1.1395	core	C&H&N	6.995	6.51	0.57	1	1	0.41
p__Firmicutes__f__Lachnospiraceae_DQ794169.1.1380	core	C&H&N	1.503	1.351	2.367	0.62	0.45	0.87
p__Firmicutes__f__Lachnospiraceae_DQ794177.1.1393	core	C&H&N	6.77	6.087	2.059	1	1	0.83
p__Firmicutes__f__Lachnospiraceae_DQ794319.1.1391	unique	N	0.738	0.295	3.301	0.33	0.14	0.96
p__Firmicutes__f__Lachnospiraceae_DQ794363.1.1392	core	C&H&N	3.539	3.269	4.355	0.83	0.9	0.99
p__Firmicutes__f__Lachnospiraceae_DQ794392.1.1380	unique	N	0.568	0.19	4.466	0.25	0.1	1
p__Firmicutes__f__Lachnospiraceae_DQ794444.1.1381	unique	N	0.97	0.432	5.345	0.33	0.21	1
p__Firmicutes__f__Lachnospiraceae_DQ794468.1.1382	core	C&H&N	1.9	1.194	4.034	0.79	0.55	0.99
p__Firmicutes__f__Lachnospiraceae_DQ794489.1.1389	pan	C&N	1.404	0.891	2.152	0.62	0.38	0.86
p__Firmicutes__f__Lachnospiraceae_DQ794499.1.1389	pan	C&H	4.978	3.427	0.063	0.96	0.97	0.07
p__Firmicutes__f__Lachnospiraceae_DQ794679.1.1389	pan	C&H	5.095	4.29	0.182	1	1	0.12
p__Firmicutes__f__Lachnospiraceae_DQ794681.1.1391	unique	N	0.611	0.667	4.266	0.29	0.34	1
p__Firmicutes__f__Lachnospiraceae_DQ794708.1.1389	pan	C&H	4.112	2.115	0.525	0.88	0.62	0.38
p__Firmicutes__f__Lachnospiraceae_DQ794726.1.1391	core	C&H&N	3.493	3.749	0.979	0.88	0.9	0.55
p__Firmicutes__f__Lachnospiraceae_DQ794761.1.1393	core	C&H&N	3.945	3.204	4.127	0.92	0.9	1
p__Firmicutes__f__Lachnospiraceae_DQ794768.1.1391	core	C&H&N	2.791	1.758	1.538	0.75	0.66	0.74
p__Firmicutes__f__Lachnospiraceae_DQ794820.1.1394	core	C&H&N	1.157	1.452	2.746	0.5	0.55	0.93
p__Firmicutes__f__Lachnospiraceae_DQ795189.1.1389	core	C&H&N	7.6	7.461	1.097	1	1	0.54
p__Firmicutes__f__Lachnospiraceae_DQ795231.1.1401	core	C&H&N	5.016	3.356	3.654	1	0.9	1
p__Firmicutes__f__Lachnospiraceae_DQ795359.1.1391	core	C&H&N	2.98	2.724	1.141	0.79	0.86	0.61
p__Firmicutes__f__Lachnospiraceae_DQ795486.1.1393	unique	N	0.431	0.347	3.236	0.21	0.21	0.94
p__Firmicutes__f__Lachnospiraceae_DQ795736.1.1383	unique	N	0	0	2.999	0	0	0.97
p__Firmicutes__f__Lachnospiraceae_DQ795799.1.1402	core	C&H&N	2.789	2.116	3.082	0.92	0.69	1
p__Firmicutes__f__Lachnospiraceae_DQ795903.1.1406	pan	C&N	1.81	0.974	1.539	0.62	0.34	0.62
p__Firmicutes__f__Lachnospiraceae_DQ796429.1.1384	pan	C&H	2.795	2.59	0.447	0.79	0.83	0.26
p__Firmicutes__f__Lachnospiraceae_DQ796875.1.1402	pan	C&N	1.06	0.32	3.951	0.5	0.21	1
p__Firmicutes__f__Lachnospiraceae_DQ796996.1.1374	pan	C&N	1.988	0.968	1.837	0.62	0.38	0.78
p__Firmicutes__f__Lachnospiraceae_DQ797052.1.1382	core	C&H&N	2.929	3.915	1.212	0.83	1	0.61
p__Firmicutes__f__Lachnospiraceae_DQ797134.1.1390	pan	C&H	2.21	2.581	0.527	0.71	0.72	0.35
p__Firmicutes__f__Lachnospiraceae_DQ797207.1.1379	unique	N	0.232	0.051	3.263	0.12	0.03	0.96
p__Firmicutes__f__Lachnospiraceae_DQ797290.1.1385	core	C&H&N	5.299	4.554	5.555	1	0.97	1
p__Firmicutes__f__Lachnospiraceae_DQ797329.1.1392	pan	C&H	5.027	3.9	0.226	1	0.9	0.2
p__Firmicutes__f__Lachnospiraceae_DQ797570.1.1393	core	C&H&N	2.784	3.186	3.637	0.83	0.9	0.96
p__Firmicutes__f__Lachnospiraceae_DQ797869.1.1392	core	C&H&N	3.92	2.847	3.007	0.88	0.79	0.99
p__Firmicutes__f__Lachnospiraceae_DQ797994.1.1393	core	C&H&N	1.928	2.224	2.294	0.67	0.79	0.87
p__Firmicutes__f__Lachnospiraceae_DQ798261.1.1392	core	C&H&N	1.072	0.984	2.446	0.5	0.41	0.9
p__Firmicutes__f__Lachnospiraceae_DQ798522.1.1396	pan	C&H	1.595	1.909	0.196	0.54	0.69	0.12
p__Firmicutes__f__Lachnospiraceae_DQ798722.1.1385	pan	C&H	3.599	3.021	0.014	0.96	0.9	0.01
p__Firmicutes__f__Lachnospiraceae_DQ798794.1.1390	pan	C&H	5.343	5.105	0.481	1	1	0.36
p__Firmicutes__f__Lachnospiraceae_DQ798958.1.1391	unique	N	0.33	0.68	3.535	0.17	0.28	0.97
p__Firmicutes__f__Lachnospiraceae_DQ799075.1.1233	core	C&H&N	3.14	2.001	1.123	0.75	0.69	0.62
p__Firmicutes__f__Lachnospiraceae_DQ799389.1.1387	unique	N	0.789	0.225	1.969	0.29	0.14	0.74
p__Firmicutes__f__Lachnospiraceae_DQ799456.1.1389	pan	C&H	5.354	4.226	0.359	1	0.93	0.29
p__Firmicutes__f__Lachnospiraceae_DQ799588.1.1388	core	C&H&N	3.188	2.172	1.597	0.71	0.79	0.77
p__Firmicutes__f__Lachnospiraceae_DQ799875.1.1393	core	C&H&N	5.077	4.724	2.194	0.96	1	0.86
p__Firmicutes__f__Lachnospiraceae_DQ799940.1.1390	core	C&H&N	3.772	3.454	0.717	0.92	0.93	0.48
p__Firmicutes__f__Lachnospiraceae_DQ800057.1.1394	core	C&H&N	2.443	2.307	2.195	0.79	0.76	0.83
p__Firmicutes__f__Lachnospiraceae_DQ800400.1.1382	pan	C&H	6.01	4.451	0.043	1	0.93	0.04
p__Firmicutes__f__Lachnospiraceae_DQ801794.1.1392	unique	N	0.429	0.277	2.788	0.21	0.17	0.94
p__Firmicutes__f__Lachnospiraceae_DQ802164.1.1392	unique	N	0.22	0.121	1.09	0.12	0.07	0.52
p__Firmicutes__f__Lachnospiraceae_DQ802627.1.1391	pan	C&N	1.085	0.363	2.155	0.46	0.17	0.84
p__Firmicutes__f__Lachnospiraceae_DQ802701.1.1392	unique	N	0	0	1.936	0	0	0.86
p__Firmicutes__f__Lachnospiraceae_DQ802792.1.1390	core	C&H&N	3.817	2.814	1.409	0.83	0.9	0.71
p__Firmicutes__f__Lachnospiraceae_DQ804242.1.1390	pan	C&H	5.237	5.569	0.123	1	1	0.14
p__Firmicutes__f__Lachnospiraceae_DQ804754.1.1390	core	C&H&N	4.352	3.866	1.891	0.92	0.97	0.84
p__Firmicutes__f__Lachnospiraceae_DQ804772.1.1375	unique	N	0.057	0.2	4.365	0.04	0.14	1
p__Firmicutes__f__Lachnospiraceae_DQ805085.1.1393	core	C&H&N	4.217	3.509	1.143	0.96	0.9	0.62
p__Firmicutes__f__Lachnospiraceae_DQ805650.1.1385	core	C&H&N	5.056	4.947	5.074	1	1	1
p__Firmicutes__f__Lachnospiraceae_DQ805688.1.1389	core	C&H&N	2.94	2.058	2.627	0.83	0.66	0.84
p__Firmicutes__f__Lachnospiraceae_DQ806464.1.1399	core	C&H&N	4.681	3.854	1.761	0.88	0.97	0.83
p__Firmicutes__f__Lachnospiraceae_DQ807151.1.1391	core	C&H&N	3.807	2.406	2.807	0.92	0.69	0.97
p__Firmicutes__f__Lachnospiraceae_DQ807174.1.1390	core	C&H&N	5.824	5.68	4.845	1	1	0.99
p__Firmicutes__f__Lachnospiraceae_DQ807314.1.1383	core	C&H&N	2.693	2.947	0.954	0.75	0.83	0.58
p__Firmicutes__f__Lachnospiraceae_DQ807363.1.1388	core	C&H&N	2.867	1.709	2.623	0.83	0.66	0.9
p__Firmicutes__f__Lachnospiraceae_DQ807432.1.1393	unique	N	0.215	0.158	2.765	0.12	0.1	0.87
p__Firmicutes__f__Lachnospiraceae_DQ807550.1.1390	pan	C&H	3.966	3.891	0.465	0.88	0.93	0.29
p__Firmicutes__f__Lachnospiraceae_DQ807583.1.1390	unique	N	0.527	0.489	3.713	0.29	0.31	0.97
p__Firmicutes__f__Lachnospiraceae_DQ808109.1.1398	core	C&H&N	2.695	2.674	0.713	0.79	0.79	0.45
p__Firmicutes__f__Lachnospiraceae_DQ808378.1.1394	unique	N	0.579	0.61	2.71	0.29	0.28	0.94
p__Firmicutes__f__Lachnospiraceae_DQ808552.1.1376	unique	N	0.196	0.176	2.417	0.12	0.1	0.9
p__Firmicutes__f__Lachnospiraceae_DQ808705.1.1393	unique	N	0.188	0	4.573	0.08	0	1
p__Firmicutes__f__Lachnospiraceae_DQ823650.1.1363	pan	C&H	2.79	1.889	0.333	0.75	0.62	0.23
p__Firmicutes__f__Lachnospiraceae_DQ823702.1.1358	pan	C&H	3.649	3.113	0.497	0.88	0.9	0.35
p__Firmicutes__f__Lachnospiraceae_DQ823704.1.1397	unique	C	2.594	1.306	0.249	0.58	0.38	0.2
p__Firmicutes__f__Lachnospiraceae_DQ823839.1.1389	pan	C&H	2.04	2.24	0.067	0.75	0.66	0.06
p__Firmicutes__f__Lachnospiraceae_DQ824477.1.1385	core	C&H&N	3.01	2.184	0.898	0.75	0.69	0.54
p__Firmicutes__f__Lachnospiraceae_DQ824494.1.1382	pan	C&H	3.921	2.546	0.021	0.83	0.72	0.03
p__Firmicutes__f__Lachnospiraceae_EF398278.1.1492	core	C&H&N	9.805	11.11	5.381	1	1	0.97
p__Firmicutes__f__Lachnospiraceae_EF398402.1.1492	core	C&H&N	4.848	4.586	1.377	0.96	0.86	0.68
p__Firmicutes__f__Lachnospiraceae_EF398406.1.1493	pan	C&H	2.186	2.127	0	0.71	0.62	0
p__Firmicutes__f__Lachnospiraceae_EF398738.1.1492	pan	C&H	5.182	4.38	0.026	0.96	0.93	0.04
p__Firmicutes__f__Lachnospiraceae_EF403832.1.1482	core	C&H&N	4.303	3.354	4.606	0.92	0.9	0.96
p__Firmicutes__f__Lachnospiraceae_EU468205.1.1355	core	C&H&N	2.685	1.62	3.796	0.71	0.55	0.94
p__Firmicutes__f__Lachnospiraceae_EU469607.1.1354	core	C&H&N	2.915	2.388	2.974	0.83	0.76	0.96
p__Firmicutes__f__Lachnospiraceae_EU771811.1.1393	pan	C&H	3.699	3.085	0.009	0.88	0.9	0.01
p__Firmicutes__f__Lachnospiraceae_EU776913.1.1389	pan	C&H	2.179	2.492	0.174	0.83	0.83	0.13
p__Firmicutes__f__Lachnospiraceae_EU778300.1.1393	unique	N	0.116	0.328	3.095	0.08	0.17	0.99
p__Firmicutes__f__Lachnospiraceae_FJ032489.1.1260	pan	H&N	0.922	1.212	3.1	0.38	0.48	0.97
p__Firmicutes__f__Lachnospiraceae_FLKC01000026.136.1601	core	C&H&N	5.429	4.995	1.636	1	1	0.77
p__Firmicutes__f__Lachnospiraceae_GQ492080.1.1381	pan	C&H	5.136	4.536	0	0.96	0.9	0
p__Firmicutes__f__Lachnospiraceae_GQ492547.1.1383	pan	C&H	3.967	3.844	0.302	0.92	0.97	0.25
p__Firmicutes__f__Lachnospiraceae_HM445948.1.1495	core	C&H&N	6.365	4.91	4.389	1	0.93	1
p__Firmicutes__f__Lachnospiraceae_KF841938.1.1366	core	C&H&N	6.698	6.532	6.724	1	1	1
p__Firmicutes__f__Lachnospiraceae_KF842100.1.1418	pan	C&H	2.427	4.552	0.525	0.62	0.79	0.32
p__Firmicutes__f__Lachnospiraceae_KF842509.1.1401	core	C&H&N	6.519	5.758	2.37	1	1	0.9
p__Firmicutes__f__Lachnospiraceae_KF842539.1.1362	pan	H&N	0.532	1.163	1.328	0.29	0.45	0.65
p__Firmicutes__f__Lachnospiraceae_KF842564.1.1405	core	C&H&N	5.194	4.582	4.351	1	0.97	0.99
p__Firmicutes__f__Lachnospiraceae_KF842681.1.1400	core	C&H&N	5.715	5.264	3.574	1	1	0.97
p__Firmicutes__f__Lachnospiraceae_KF842883.1.1394	core	C&H&N	6.458	4.99	6.491	1	1	1
p__Firmicutes__f__Lachnospiraceae_KF843430.1.1342	unique	N	0.394	0.669	2.309	0.25	0.34	0.9
p__Firmicutes__f__Lachnospiraceae_New.CleanUp.ReferenceOTU18431	unique	N	0.077	0.151	1.733	0.04	0.07	0.72
p__Firmicutes__f__Lachnospiraceae_New.CleanUp.ReferenceOTU256866	unique	N	0	0	2.166	0	0	0.84
p__Firmicutes__f__Lachnospiraceae_New.ReferenceOTU139	core	C&H&N	1.209	1.417	3.066	0.54	0.62	0.94
p__Firmicutes__f__Lachnospiraceae_New.ReferenceOTU196	unique	N	0.073	0.058	3.068	0.04	0.03	0.99
p__Firmicutes__f__Lachnospiraceae_New.ReferenceOTU212	unique	N	0.13	0	2.12	0.08	0	0.84
p__Firmicutes__f__Lachnospiraceae_New.ReferenceOTU577	core	C&H&N	1.409	1.399	1.898	0.62	0.59	0.83
p__Firmicutes__f__Lachnospiraceae_New.ReferenceOTU600	pan	C&N	1.04	0.615	2.888	0.5	0.31	0.94
p__Firmicutes__f__Lachnospiraceae_New.ReferenceOTU638	unique	N	0.268	0.261	2.407	0.08	0.14	0.9
p__Firmicutes__f__Lachnospiraceae_New.ReferenceOTU650	pan	H&N	0.685	1.459	1.217	0.25	0.45	0.65
p__Firmicutes__f__Ruminococcaceae_DQ796413.1.1393	unique	N	0.108	0	2.655	0.04	0	0.86
p__Firmicutes__f__Ruminococcaceae_DQ796457.1.1387	pan	C&H	5.018	4.257	0	1	0.9	0
p__Firmicutes__f__Ruminococcaceae_DQ797991.1.1370	unique	N	0.695	0.381	4.638	0.38	0.17	1
p__Firmicutes__f__Ruminococcaceae_DQ797992.1.1379	unique	N	0.062	0.047	4.47	0.04	0.03	1
p__Firmicutes__f__Ruminococcaceae_DQ800894.1.1400	unique	N	0.11	0.673	4.326	0.04	0.28	0.99
p__Firmicutes__f__Ruminococcaceae_DQ804575.1.1404	core	C&H&N	2.898	3.446	4.106	0.88	0.86	1
p__Firmicutes__f__Ruminococcaceae_DQ807421.1.1385	core	C&H&N	3.352	1.959	1.483	0.92	0.69	0.62
p__Firmicutes__f__Ruminococcaceae_DQ808689.1.1370	unique	N	0.17	0.455	2.963	0.08	0.31	0.94
p__Firmicutes__f__Ruminococcaceae_DQ809088.1.1373	unique	N	0	0.072	5.11	0	0.03	1
p__Firmicutes__f__Ruminococcaceae_KF842537.1.1421	core	C&H&N	1.777	2.017	3.173	0.54	0.83	0.91
p__Firmicutes__f__Ruminococcaceae_KF842595.1.1393	pan	C&H	3.92	3.393	0.302	1	0.9	0.22
p__Firmicutes__f__Ruminococcaceae_KF842621.1.1381	unique	N	0.45	0.103	2.069	0.21	0.07	0.83
p__Firmicutes__f__Ruminococcaceae_KF843002.1.1334	pan	C&H	2.47	3.069	0.05	0.71	0.86	0.03
p__Firmicutes__f__Ruminococcaceae_New.ReferenceOTU291	pan	C&H	3.39	4.288	0.382	0.79	0.93	0.22
p__Firmicutes__f__Ruminococcaceae_New.ReferenceOTU89	unique	N	0	0.106	3.434	0	0.07	0.97
p__Firmicutes__f__Streptococcaceae_GU303759.1.1517	pan	C&H	2.203	2.924	0	0.58	0.72	0
p__Firmicutes__g__Ambiguous_taxa_DQ793574.1.1372	pan	C&H	5.986	5.867	0.309	1	1	0.28
p__Firmicutes__g__Blautia_DQ796873.1.1390	pan	C&H	2.73	2.606	0.037	0.83	0.83	0.04
p__Firmicutes__g__Blautia_DQ804527.1.1389	core	C&H&N	4.458	4.165	0.867	0.92	0.93	0.57
p__Firmicutes__g__Blautia__s__uncultured_bacterium_DQ793247.1.1384	pan	C&H	6.855	6.614	0.403	1	1	0.28
p__Firmicutes__g__Blautia__s__uncultured_bacterium_DQ793721.1.1389	pan	C&H	3.872	3.311	0.028	0.96	0.79	0.03
p__Firmicutes__g__Blautia__s__uncultured_bacterium_DQ793818.1.1383	core	C&H&N	8.891	8.751	1.913	1	1	0.86
p__Firmicutes__g__Blautia__s__uncultured_bacterium_DQ794371.1.1391	pan	C&H	2.023	1.99	0.198	0.71	0.66	0.14
p__Firmicutes__g__Blautia__s__uncultured_bacterium_DQ794388.1.1390	core	C&H&N	4.531	3.889	1.341	1	0.93	0.7
p__Firmicutes__g__Blautia__s__uncultured_bacterium_DQ794979.1.1391	pan	C&H	3.736	2.741	0.049	0.96	0.86	0.06
p__Firmicutes__g__Blautia__s__uncultured_bacterium_DQ795717.1.1397	core	C&H&N	3.173	3.932	1.057	0.96	0.93	0.61
p__Firmicutes__g__Blautia__s__uncultured_bacterium_DQ798907.1.1388	pan	C&H	3.09	3.905	0.008	0.92	1	0.01
p__Firmicutes__g__Blautia__s__uncultured_bacterium_DQ804005.1.1389	pan	C&H	3.529	4.021	0	0.83	0.9	0
p__Firmicutes__g__Blautia__s__uncultured_bacterium_DQ823758.1.1395	core	C&H&N	3.349	2.678	3.339	0.79	0.83	0.96
p__Firmicutes__g__Blautia__s__uncultured_bacterium_EF398324.1.1492	pan	C&H	2.59	2.826	0.342	0.67	0.79	0.19
p__Firmicutes__g__Blautia__s__uncultured_bacterium_EU772683.1.1391	unique	H	2	1.86	0.193	0.38	0.66	0.12
p__Firmicutes__g__Blautia__s__uncultured_bacterium_GQ492862.1.1388	pan	C&H	2.814	3.226	0.047	0.83	0.86	0.04
p__Firmicutes__g__Blautia__s__uncultured_bacterium_KF842079.1.1430	core	C&H&N	3.969	4.789	1.466	1	1	0.7
p__Firmicutes__g__Blautia__s__uncultured_bacterium_KF842622.1.1362	core	C&H&N	6.151	5.575	1.463	1	1	0.75
p__Firmicutes__g__Blautia__s__uncultured_bacterium_New.ReferenceOTU504	pan	C&H	4.424	3.582	0.014	0.96	0.86	0.01
p__Firmicutes__g__Butyricicoccus__s__uncultured_bacterium_GQ491838.1.1382	pan	C&N	2.434	0.692	2.667	0.71	0.31	0.96
p__Firmicutes__g__Butyricicoccus__s__uncultured_bacterium_GQ493898.1.1378	core	C&H&N	3.015	1.17	2.741	0.79	0.48	0.96
p__Firmicutes__g__Catenibacterium__s__uncultured_bacterium_KF842502.1.1392	unique	H	1.968	2.734	0.095	0.38	0.62	0.09
p__Firmicutes__g__Catenibacterium__s__uncultured_bacterium_KF842930.1.1396	unique	N	1.198	1.045	0.9	0.25	0.34	0.51
p__Firmicutes__g__Christensenellaceae_R7_group__s__uncultured_bacterium_DQ797460.1.1391	unique	N	0.368	0.668	6.773	0.21	0.34	1
p__Firmicutes__g__Christensenellaceae_R7_group__s__uncultured_bacterium_DQ808544.1.1378	unique	N	0.244	0.56	3.695	0.12	0.21	1
p__Firmicutes__g__Christensenellaceae_R7_group__s__uncultured_bacterium_DQ808974.1.1375	unique	N	0	0	2.109	0	0	0.74
p__Firmicutes__g__Christensenellaceae_R7_group__s__uncultured_bacterium_EU775358.1.1370	core	C&H&N	3.054	2.971	2.145	0.83	0.86	0.75
p__Firmicutes__g__Christensenellaceae_R7_group__s__uncultured_bacterium_KF842892.1.1398	core	C&H&N	3.769	3.738	5.784	0.96	0.9	1
p__Firmicutes__g__Christensenellaceae_R7_group__s__uncultured_bacterium_KF843089.1.1386	core	C&H&N	2.892	3.634	2.67	0.83	0.86	0.84
p__Firmicutes__g__Clostridium_sensu_stricto_1__s__uncultured_bacterium_New.ReferenceOTU400	core	C&H&N	3.23	2.765	1.175	0.83	0.83	0.62
p__Firmicutes__g__Coprococcus_1__s__uncultured_bacterium_DQ800992.1.1376	pan	C&H	4.302	2.579	0.501	1	0.76	0.35
p__Firmicutes__g__Coprococcus_1__s__uncultured_bacterium_DQ801448.1.1376	pan	C&N	1.412	0.5	3.394	0.54	0.28	0.96
p__Firmicutes__g__Dialister__s__uncultured_bacterium_AM238230.1.1490	core	C&H&N	5.245	6.377	6.646	1	1	1
p__Firmicutes__g__Dialister__s__uncultured_bacterium_FJ032592.1.1245	unique	N	0.178	0.051	4.792	0.08	0.03	0.96
p__Firmicutes__g__Dialister__s__uncultured_bacterium_HE681281.1.1553	core	C&H&N	4.858	3.49	1.786	1	0.93	0.7
p__Firmicutes__g__Enterococcus_EU459183.1.1417	pan	C&H	1.356	1.896	0	0.42	0.62	0
p__Firmicutes__g__Enterococcus_JUEL01000056.82.1621	pan	C&H	4.134	6.342	0.44	0.88	1	0.36
p__Firmicutes__g__Enterococcus_KF621060.1.1519	pan	C&H	1.962	4.102	0.015	0.58	0.86	0.01
p__Firmicutes__g__Erysipelatoclostridium_EU778942.1.1391	core	C&H&N	8.445	7.902	1.024	1	1	0.54
p__Firmicutes__g__Erysipelatoclostridium__s__uncultured_bacterium_DQ794039.1.1383	pan	C&H	3.527	2.884	0.272	0.92	0.83	0.17
p__Firmicutes__g__Erysipelatoclostridium__s__uncultured_bacterium_DQ805446.1.1386	pan	C&H	3.379	2.319	0.289	0.88	0.59	0.19
p__Firmicutes__g__Erysipelatoclostridium__s__uncultured_bacterium_GU179917.1.1382	core	C&H&N	5.705	5.037	0.762	1	0.93	0.48
p__Firmicutes__g__Erysipelotrichaceae_UCG003__s__uncultured_bacterium_BAAU01005302.194.1697	pan	C&H	4.778	4.593	0.033	0.96	0.97	0.03
p__Firmicutes__g__Erysipelotrichaceae_UCG003__s__uncultured_bacterium_DQ793934.1.1386	core	C&H&N	4.737	4.646	4.95	0.96	1	1
p__Firmicutes__g__Erysipelotrichaceae_UCG003__s__uncultured_bacterium_DQ794018.1.1379	core	C&H&N	9.05	8.937	0.873	1	1	0.57
p__Firmicutes__g__Eubacterium_HK694035.1.1504	pan	C&H	3.227	2.678	0.038	0.83	0.72	0.01
p__Firmicutes__g__Eubacterium_coprostanoligenes_group__s__uncultured_bacterium_KF842088.1.1409	core	C&H&N	2.594	1.578	1.823	0.71	0.59	0.77
p__Firmicutes__g__Eubacterium_coprostanoligenes_group__s__uncultured_bacterium_KF842158.1.1419	core	C&H&N	3.625	3.851	2.109	0.92	0.97	0.81
p__Firmicutes__g__Eubacterium_coprostanoligenes_group__s__uncultured_bacterium_KF842649.1.1394	core	C&H&N	3.91	3.678	2.354	0.96	0.9	0.86
p__Firmicutes__g__Eubacterium_eligens_group_DQ799939.1.1393	unique	N	0.56	0.226	3.998	0.33	0.14	0.99
p__Firmicutes__g__Eubacterium_rectale_group_KF842505.1.1381	core	C&H&N	6.258	5.941	1.249	1	1	0.67
p__Firmicutes__g__Eubacterium_rectale_group__s__uncultured_bacterium_DQ801343.1.1384	core	C&H&N	5.587	4.31	2.907	1	0.97	0.94
p__Firmicutes__g__Eubacterium_rectale_group__s__uncultured_bacterium_New.ReferenceOTU185	unique	N	0.434	0	3.243	0.21	0	0.88
p__Firmicutes__g__Eubacterium_rectale_group__s__uncultured_bacterium_New.ReferenceOTU531	core	C&H&N	2.617	2.838	2.23	0.92	0.9	0.86
p__Firmicutes__g__Eubacterium_ruminantium_group_New.ReferenceOTU261	unique	N	0.063	0	1.456	0.04	0	0.61
p__Firmicutes__g__Eubacterium_ventriosum_group_DQ807660.1.1397	unique	N	0.199	0.097	5.137	0.12	0.07	1
p__Firmicutes__g__Eubacterium_ventriosum_group_HK694059.10.1483	core	C&H&N	4.239	3.538	2.396	0.96	0.93	0.93
p__Firmicutes__g__Eubacterium_ventriosum_group__s__uncultured_bacterium_DQ794560.1.1392	core	C&H&N	2.11	1.47	3.262	0.67	0.52	0.99
p__Firmicutes__g__Eubacterium_ventriosum_group__s__uncultured_bacterium_DQ797087.1.1383	unique	N	0.078	0	2.018	0.04	0	0.83
p__Firmicutes__g__Eubacterium_ventriosum_group__s__uncultured_bacterium_EF404299.1.1489	pan	C&N	1.529	0.669	3.016	0.46	0.28	0.94
p__Firmicutes__g__Eubacterium_ventriosum_group__s__uncultured_bacterium_New.ReferenceOTU413	unique	N	0	0.057	1.571	0	0.03	0.71
p__Firmicutes__g__Faecalibacterium_DQ793245.1.1374	unique	N	0.174	0.144	4	0.12	0.1	1
p__Firmicutes__g__Faecalibacterium_DQ810103.1.1390	unique	N	0.062	0	3.686	0.04	0	0.99
p__Firmicutes__g__Faecalibacterium_GQ448015.1.1379	core	C&H&N	4.164	4.481	8.657	0.92	0.93	1
p__Firmicutes__g__Faecalibacterium_New.ReferenceOTU406	unique	N	0.221	0.261	3.513	0.12	0.17	0.97
p__Firmicutes__g__Faecalibacterium__s__uncultured_bacterium_DQ793391.1.1371	unique	N	0.125	0.108	4.307	0.08	0.07	0.99
p__Firmicutes__g__Faecalibacterium__s__uncultured_bacterium_DQ793398.1.1380	unique	N	0.057	0.267	5.879	0.04	0.1	1
p__Firmicutes__g__Faecalibacterium__s__uncultured_bacterium_DQ794526.1.1377	unique	N	0	0	3.627	0	0	0.99
p__Firmicutes__g__Faecalibacterium__s__uncultured_bacterium_DQ796498.1.1391	unique	N	0	0	7.127	0	0	1
p__Firmicutes__g__Faecalibacterium__s__uncultured_bacterium_DQ797119.1.1375	unique	N	0.308	0.111	4.351	0.12	0.07	1
p__Firmicutes__g__Faecalibacterium__s__uncultured_bacterium_DQ797617.1.1373	unique	N	0.057	0.053	6.088	0.04	0.03	1
p__Firmicutes__g__Faecalibacterium__s__uncultured_bacterium_DQ798311.1.1391	unique	N	0.124	0.076	4.785	0.08	0.03	1
p__Firmicutes__g__Faecalibacterium__s__uncultured_bacterium_DQ798313.1.1389	unique	N	0	0	3.358	0	0	0.99
p__Firmicutes__g__Faecalibacterium__s__uncultured_bacterium_DQ798492.1.1377	unique	N	0	0.106	2.821	0	0.07	0.94
p__Firmicutes__g__Faecalibacterium__s__uncultured_bacterium_DQ801825.1.1389	unique	N	0	0	2.917	0	0	0.96
p__Firmicutes__g__Faecalibacterium__s__uncultured_bacterium_DQ806523.1.1393	unique	N	0	0	4.296	0	0	1
p__Firmicutes__g__Faecalibacterium__s__uncultured_bacterium_DQ806745.1.1376	unique	N	0	0	4.676	0	0	1
p__Firmicutes__g__Faecalibacterium__s__uncultured_bacterium_DQ807336.1.1375	unique	N	0.245	0.399	3.351	0.17	0.24	0.99
p__Firmicutes__g__Faecalibacterium__s__uncultured_bacterium_DQ810139.1.1377	unique	N	0	0	3.347	0	0	0.99
p__Firmicutes__g__Faecalibacterium__s__uncultured_bacterium_DQ824302.1.1381	unique	N	0	0	3.743	0	0	1
p__Firmicutes__g__Faecalibacterium__s__uncultured_bacterium_GQ448253.1.1400	core	C&H&N	2.674	2.972	6.34	0.79	0.83	1
p__Firmicutes__g__Faecalibacterium__s__uncultured_bacterium_GQ448269.1.1372	unique	N	0.505	0.43	10.077	0.25	0.17	1
p__Firmicutes__g__Faecalibacterium__s__uncultured_bacterium_JQ996667.1.1507	core	C&H&N	4.068	4.282	8.656	0.96	0.97	1
p__Firmicutes__g__Faecalibacterium__s__uncultured_bacterium_KF841636.1.1351	core	C&H&N	1.815	2.999	3.856	0.58	0.83	0.99
p__Firmicutes__g__Faecalibacterium__s__uncultured_bacterium_KF841729.1.1372	core	C&H&N	1.298	1.352	5.364	0.42	0.55	1
p__Firmicutes__g__Faecalibacterium__s__uncultured_bacterium_KF841936.1.1369	unique	N	0.068	0.058	3.383	0.04	0.03	0.97
p__Firmicutes__g__Faecalibacterium__s__uncultured_bacterium_KF842025.1.1354	core	C&H&N	0.867	1.173	3.681	0.42	0.48	0.99
p__Firmicutes__g__Faecalibacterium__s__uncultured_bacterium_KF842183.1.1363	core	C&H&N	3.29	4.48	7.973	0.83	1	1
p__Firmicutes__g__Faecalibacterium__s__uncultured_bacterium_KF842522.1.1386	unique	N	0	0	5.33	0	0	1
p__Firmicutes__g__Faecalibacterium__s__uncultured_bacterium_KF842592.1.1369	core	C&H&N	3.256	3.787	2.477	0.88	0.93	0.94
p__Firmicutes__g__Faecalibacterium__s__uncultured_bacterium_KF842963.1.1358	unique	N	0	0.047	3.618	0	0.03	1
p__Firmicutes__g__Faecalibacterium__s__uncultured_bacterium_KF842992.1.1344	unique	N	0	0.117	2.722	0	0.03	0.94
p__Firmicutes__g__Faecalibacterium__s__uncultured_bacterium_KF843215.1.1385	core	C&H&N	3.185	4.282	7.956	1	1	1
p__Firmicutes__g__Faecalibacterium__s__uncultured_bacterium_KF843241.1.1365	core	C&H&N	1.396	1.704	5.907	0.58	0.66	1
p__Firmicutes__g__Faecalibacterium__s__uncultured_bacterium_New.CleanUp.ReferenceOTU199432	unique	N	0.181	0.091	2.952	0.08	0.07	0.96
p__Firmicutes__g__Faecalibacterium__s__uncultured_bacterium_New.CleanUp.ReferenceOTU239756	unique	N	0	0.06	3.388	0	0.03	1
p__Firmicutes__g__Faecalibacterium__s__uncultured_bacterium_New.ReferenceOTU130	unique	N	0	0.051	2.966	0	0.03	0.96
p__Firmicutes__g__Faecalibacterium__s__uncultured_bacterium_New.ReferenceOTU316	unique	N	0.138	0.159	3.405	0.08	0.07	0.94
p__Firmicutes__g__Faecalibacterium__s__uncultured_bacterium_New.ReferenceOTU460	unique	N	0	0	2.478	0	0	0.9
p__Firmicutes__g__Faecalibacterium__s__uncultured_bacterium_New.ReferenceOTU547	unique	N	0.119	0.312	4.084	0.08	0.17	1
p__Firmicutes__g__Faecalibacterium__s__uncultured_bacterium_New.ReferenceOTU575	unique	N	0	0	3.935	0	0	1
p__Firmicutes__g__Faecalitalea_HK694029.9.1487	pan	C&H	2.933	1.999	0.177	0.79	0.69	0.12
p__Firmicutes__g__Family_XIII_AD3011_group_New.ReferenceOTU272	pan	C&H	2.374	1.852	0.271	0.62	0.55	0.17
p__Firmicutes__g__Family_XIII_AD3011_group__s__uncultured_bacterium_KF842186.1.1370	core	C&H&N	3.5	2.804	1.065	0.75	0.79	0.65
p__Firmicutes__g__Family_XIII_AD3011_group__s__uncultured_bacterium_New.CleanUp.ReferenceOTU2394	pan	C&H	2.939	3.255	0.585	0.79	0.86	0.36
p__Firmicutes__g__Gemella__s__uncultured_bacterium_JN379060.1.1513	core	C&H&N	3.571	3.962	1.199	0.96	1	0.62
p__Firmicutes__g__Holdemanella__s__uncultured_bacterium_KF842495.1.1400	core	C&H&N	3.602	5.266	2.306	0.96	0.93	0.83
p__Firmicutes__g__Holdemanella__s__uncultured_bacterium_KF843154.1.1386	pan	C&H	1.369	2.807	0.24	0.54	0.72	0.22
p__Firmicutes__g__Lachnoclostridium_ADLM01000123.502.2021	pan	C&H	4.18	3.781	0.464	0.92	0.79	0.29
p__Firmicutes__g__Lachnoclostridium_AF052423.1.1499	core	C&H&N	2.375	1.7	3.496	0.75	0.76	0.99
p__Firmicutes__g__Lachnoclostridium_DQ823649.1.1357	core	C&H&N	6.763	6.842	0.77	1	1	0.54
p__Firmicutes__g__Lachnoclostridium__s__uncultured_bacterium_DQ795349.1.1391	core	C&H&N	2.078	2.406	2.259	0.62	0.69	0.87
p__Firmicutes__g__Lachnoclostridium__s__uncultured_bacterium_DQ795440.1.1388	core	C&H&N	4.695	5.323	1.27	0.96	1	0.71
p__Firmicutes__g__Lachnoclostridium__s__uncultured_bacterium_DQ796281.1.1391	pan	C&H	5.87	4.796	0.206	1	0.97	0.19
p__Firmicutes__g__Lachnoclostridium__s__uncultured_bacterium_DQ799592.1.1397	pan	C&H	4.026	2.938	0.326	0.92	0.76	0.22
p__Firmicutes__g__Lachnoclostridium__s__uncultured_bacterium_DQ802395.1.1389	core	C&H&N	2.419	1.424	4.575	0.79	0.62	0.99
p__Firmicutes__g__Lachnoclostridium__s__uncultured_bacterium_EU464413.1.1385	core	C&H&N	2.648	1.039	3.653	0.71	0.45	0.99
p__Firmicutes__g__Lachnoclostridium__s__uncultured_bacterium_KF842217.1.1394	core	C&H&N	4.277	3.812	3.784	0.96	1	1
p__Firmicutes__g__Lachnoclostridium__s__uncultured_bacterium_New.ReferenceOTU453	pan	C&H	3.617	2.709	0	0.92	0.76	0
p__Firmicutes__g__Lachnoclostridium__s__uncultured_bacterium_New.ReferenceOTU632	pan	C&H	3.695	2.727	0.072	0.92	0.83	0.07
p__Firmicutes__g__Lachnospira_DQ796214.1.1393	unique	N	0.505	0.193	1.101	0.17	0.1	0.54
p__Firmicutes__g__Lachnospira__s__uncultured_bacterium_DQ807261.1.1394	core	C&H&N	2.869	1.747	3.299	0.75	0.62	0.96
p__Firmicutes__g__Lachnospira__s__uncultured_bacterium_EU778271.1.1403	pan	C&H	2.032	1.652	0.369	0.67	0.62	0.3
p__Firmicutes__g__Lachnospiraceae_ND3007_group__s__uncultured_bacterium_GQ491298.1.1331	core	C&H&N	4.065	3.778	1.716	0.88	0.93	0.83
p__Firmicutes__g__Lachnospiraceae_NK4A136_group_KF842547.1.1364	pan	C&N	2.087	0.721	1.955	0.62	0.28	0.77
p__Firmicutes__g__Lachnospiraceae_NK4A136_group_New.ReferenceOTU506	unique	N	0	0	3.05	0	0	0.94
p__Firmicutes__g__Lachnospiraceae_NK4A136_group__s__uncultured_bacterium_DQ802644.1.1389	core	C&H&N	2.322	1.209	2.409	0.92	0.55	0.9
p__Firmicutes__g__Lachnospiraceae_NK4A136_group__s__uncultured_bacterium_KF842130.1.1410	core	C&H&N	6.702	5.819	5.296	1	1	1
p__Firmicutes__g__Lachnospiraceae_NK4A136_group__s__uncultured_bacterium_KF842590.1.1418	core	C&H&N	3.425	2.546	2.199	1	0.76	0.86
p__Firmicutes__g__Lachnospiraceae_UCG004_DQ823771.1.1389	core	C&H&N	2.778	2.946	4.372	0.75	0.9	0.97
p__Firmicutes__g__Lachnospiraceae_UCG004__s__uncultured_bacterium_EF403836.1.1489	unique	N	0	0	5.379	0	0	1
p__Firmicutes__g__Lachnospiraceae_UCG008__s__uncultured_bacterium_DQ797448.1.1396	unique	C	2.284	0.782	0	0.62	0.31	0
p__Firmicutes__g__Lachnospiraceae_UCG008__s__uncultured_bacterium_DQ805966.1.1379	core	C&H&N	2.693	2.744	4.24	0.71	0.79	0.96
p__Firmicutes__g__Lachnospiraceae_UCG008__s__uncultured_bacterium_DQ806419.1.1375	unique	N	0	0.13	2.967	0	0.03	0.93
p__Firmicutes__g__Lactobacillus_KF843310.1.1418	pan	C&H	2.731	3.297	0.242	0.83	0.83	0.16
p__Firmicutes__g__Megamonas__s__uncultured_bacterium_DQ799964.1.1415	core	C&H&N	5.37	6.141	6.17	0.96	1	1
p__Firmicutes__g__Megamonas__s__uncultured_bacterium_HQ860738.1.1422	pan	H&N	0.58	0.896	7.41	0.29	0.48	1
p__Firmicutes__g__Megasphaera__s__uncultured_bacterium_GQ448336.1.1418	unique	N	0	0.058	1.448	0	0.03	0.61
p__Firmicutes__g__Peptoclostridium__s__uncultured_bacterium_GQ133402.1.1374	core	C&H&N	3.771	3.058	1.997	0.92	0.83	0.8
p__Firmicutes__g__Peptoclostridium__s__uncultured_bacterium_GQ133751.1.1367	pan	C&H	4.33	3.632	0	1	0.93	0
p__Firmicutes__g__Phascolarctobacterium_EF400763.1.1520	core	C&H&N	9.61	10.748	6.472	1	1	1
p__Firmicutes__g__Phascolarctobacterium__s__uncultured_bacterium_DQ805211.1.1416	core	C&H&N	1.443	1.763	7.306	0.58	0.69	1
p__Firmicutes__g__Phascolarctobacterium__s__uncultured_bacterium_KF842168.1.1458	core	C&H&N	1.807	1.204	2.593	0.58	0.48	0.83
p__Firmicutes__g__Phascolarctobacterium__s__uncultured_bacterium_KF843543.1.1388	unique	N	0	0	1.806	0	0	0.71
p__Firmicutes__g__Roseburia_DQ795750.1.1393	pan	C&N	1.519	0.689	4.719	0.71	0.34	0.97
p__Firmicutes__g__Roseburia_DQ800054.1.1388	pan	C&N	0.978	0.594	4.954	0.42	0.31	0.99
p__Firmicutes__g__Roseburia_KF842757.1.1436	core	C&H&N	6.608	5.175	3.997	1	1	1
p__Firmicutes__g__Roseburia_KF842922.1.1397	core	C&H&N	5.636	5.368	3.572	1	1	0.97
p__Firmicutes__g__Roseburia_New.ReferenceOTU659	core	C&H&N	1.253	1.053	2.884	0.5	0.48	0.97
p__Firmicutes__g__Roseburia__s__uncultured_bacterium_DQ797131.1.1385	pan	C&H	2.654	1.738	0.199	0.71	0.55	0.19
p__Firmicutes__g__Roseburia__s__uncultured_bacterium_DQ799470.1.1392	core	C&H&N	0.979	0.902	2.041	0.42	0.45	0.84
p__Firmicutes__g__Roseburia__s__uncultured_bacterium_New.ReferenceOTU474	unique	N	0.698	0.336	2.268	0.33	0.21	0.83
p__Firmicutes__g__Ruminiclostridium_5__s__uncultured_bacterium_DQ794773.1.1372	pan	C&H	3.758	2.564	0.152	0.88	0.86	0.13
p__Firmicutes__g__Ruminiclostridium_5__s__uncultured_bacterium_DQ905369.1.1577	core	C&H&N	3.365	2.709	0.923	0.92	0.86	0.48
p__Firmicutes__g__Ruminiclostridium_5__s__uncultured_bacterium_New.ReferenceOTU536	core	C&H&N	5.301	4.083	2.06	1	0.93	0.87
p__Firmicutes__g__Ruminiclostridium_6__s__uncultured_bacterium_KF842163.1.1392	pan	H&N	0.845	1.199	2.784	0.29	0.52	0.93
p__Firmicutes__g__Ruminiclostridium_9__s__uncultured_bacterium_DQ794860.1.1394	unique	N	0.146	0.121	2.279	0.08	0.07	0.9
p__Firmicutes__g__Ruminiclostridium_9__s__uncultured_bacterium_DQ800182.1.1391	pan	C&H	4.112	3.697	0.359	0.88	0.97	0.28
p__Firmicutes__g__Ruminococcaceae_NK4A214_group__s__uncultured_bacterium_DQ793281.1.1393	core	C&H&N	3.57	2.92	0.797	0.92	0.83	0.57
p__Firmicutes__g__Ruminococcaceae_NK4A214_group__s__uncultured_bacterium_DQ794267.1.1393	unique	N	0.914	0.485	2.905	0.38	0.17	0.93
p__Firmicutes__g__Ruminococcaceae_NK4A214_group__s__uncultured_bacterium_DQ798037.1.1396	unique	N	0.55	0.377	2.78	0.25	0.14	0.96
p__Firmicutes__g__Ruminococcaceae_NK4A214_group__s__uncultured_bacterium_KF843197.1.1405	unique	N	0.207	0.051	1.678	0.08	0.03	0.77
p__Firmicutes__g__Ruminococcaceae_UCG002_EU469833.1.1392	unique	N	0.062	0.171	2.868	0.04	0.1	0.87
p__Firmicutes__g__Ruminococcaceae_UCG002_KF841853.1.1364	core	C&H&N	1.661	2.182	5.79	0.58	0.72	1
p__Firmicutes__g__Ruminococcaceae_UCG002_KF842560.1.1383	core	C&H&N	0.961	1.138	1.749	0.42	0.45	0.67
p__Firmicutes__g__Ruminococcaceae_UCG002__s__uncultured_bacterium_DQ793262.1.1399	core	C&H&N	1.729	1.992	2.239	0.62	0.66	0.81
p__Firmicutes__g__Ruminococcaceae_UCG002__s__uncultured_bacterium_DQ794712.1.1388	core	C&H&N	3.165	3.399	3.42	0.79	0.9	0.97
p__Firmicutes__g__Ruminococcaceae_UCG002__s__uncultured_bacterium_DQ795028.1.1385	unique	N	0.158	0.281	3.675	0.08	0.14	0.97
p__Firmicutes__g__Ruminococcaceae_UCG002__s__uncultured_bacterium_EU778074.1.1388	unique	N	0.068	0	2.79	0.04	0	0.94
p__Firmicutes__g__Ruminococcaceae_UCG002__s__uncultured_bacterium_KF841849.1.1371	pan	C&N	1.692	0.792	3.29	0.58	0.38	0.94
p__Firmicutes__g__Ruminococcaceae_UCG002__s__uncultured_bacterium_KF841850.1.1382	unique	N	0.057	0.102	2.714	0.04	0.07	0.86
p__Firmicutes__g__Ruminococcaceae_UCG002__s__uncultured_bacterium_KF842635.1.1398	core	C&H&N	2.108	1.344	1.738	0.71	0.55	0.77
p__Firmicutes__g__Ruminococcaceae_UCG002__s__uncultured_bacterium_KF842949.1.1443	unique	N	0.502	0.448	1.967	0.17	0.17	0.74
p__Firmicutes__g__Ruminococcaceae_UCG002__s__uncultured_bacterium_KF843261.1.1375	pan	C&H	2.007	1.493	0.23	0.54	0.52	0.13
p__Firmicutes__g__Ruminococcaceae_UCG003__s__uncultured_bacterium_HQ400141.1.1493	unique	N	0.563	0.349	3.79	0.21	0.21	0.97
p__Firmicutes__g__Ruminococcaceae_UCG004__s__uncultured_bacterium_DQ799862.1.1396	pan	C&H	3.448	2.386	0	0.88	0.69	0
p__Firmicutes__g__Ruminococcaceae_UCG005_DQ800127.1.1372	pan	C&H	2.068	1.037	0.135	0.62	0.41	0.12
p__Firmicutes__g__Ruminococcaceae_UCG005__s__uncultured_bacterium_DQ796245.1.1395	core	C&H&N	2.653	1.57	2.531	0.75	0.52	0.87
p__Firmicutes__g__Ruminococcaceae_UCG005__s__uncultured_bacterium_DQ799972.1.1376	core	C&H&N	4.14	3.436	1.817	0.96	0.93	0.78
p__Firmicutes__g__Ruminococcaceae_UCG005__s__uncultured_bacterium_EU778060.1.1374	core	C&H&N	2.241	1.348	1.453	0.62	0.55	0.65
p__Firmicutes__g__Ruminococcaceae_UCG005__s__uncultured_bacterium_KF841967.1.1371	pan	C&H	1.954	1.863	0.211	0.5	0.55	0.19
p__Firmicutes__g__Ruminococcaceae_UCG005__s__uncultured_bacterium_KF843440.1.1336	core	C&H&N	2.088	1.814	2.887	0.71	0.66	0.91
p__Firmicutes__g__Ruminococcaceae_UCG011__s__uncultured_bacterium_DQ793665.1.1389	pan	C&H	2.568	1.428	0.204	0.58	0.45	0.14
p__Firmicutes__g__Ruminococcaceae_UCG011__s__uncultured_bacterium_New.ReferenceOTU8	pan	C&H	2.747	1.483	0.57	0.67	0.62	0.39
p__Firmicutes__g__Ruminococcaceae_UCG013__s__uncultured_bacterium_DQ807337.1.1390	core	C&H&N	4.966	3.849	1.14	1	0.93	0.64
p__Firmicutes__g__Ruminococcaceae_UCG013__s__uncultured_bacterium_KF841876.1.1361	core	C&H&N	5.398	4.807	1.876	1	1	0.8
p__Firmicutes__g__Ruminococcaceae_UCG014_New.ReferenceOTU304	pan	C&H	4.487	3.382	0.56	0.92	0.69	0.32
p__Firmicutes__g__Ruminococcaceae_UCG014__s__uncultured_bacterium_EF398999.1.1484	pan	C&H	1.742	2.017	0.03	0.67	0.69	0.03
p__Firmicutes__g__Ruminococcaceae_UCG014__s__uncultured_bacterium_EF403896.1.1485	core	C&H&N	5.154	4.645	2.614	1	0.9	0.86
p__Firmicutes__g__Ruminococcaceae_UCG014__s__uncultured_bacterium_EU458520.1.1381	pan	C&H	1.946	1.93	0	0.71	0.72	0
p__Firmicutes__g__Ruminococcaceae_UCG014__s__uncultured_bacterium_GQ448052.1.1379	core	C&H&N	1.772	2.22	1.534	0.58	0.59	0.68
p__Firmicutes__g__Ruminococcaceae_UCG014__s__uncultured_bacterium_KF842068.1.1397	core	C&H&N	1.359	1.873	2.137	0.5	0.62	0.75
p__Firmicutes__g__Ruminococcaceae_UCG014__s__uncultured_bacterium_KF842198.1.1417	core	C&H&N	3.159	2.133	1.51	0.79	0.66	0.7
p__Firmicutes__g__Ruminococcaceae_UCG014__s__uncultured_bacterium_KF842953.1.1390	unique	C	1.916	0.971	0.059	0.54	0.31	0.07
p__Firmicutes__g__Ruminococcaceae_UCG014__s__uncultured_bacterium_KF842981.1.1356	unique	H	1.139	1.171	0.566	0.38	0.41	0.35
p__Firmicutes__g__Ruminococcaceae_UCG014__s__uncultured_bacterium_KF843124.1.1363	core	C&H&N	1.272	1.134	0.808	0.42	0.45	0.42
p__Firmicutes__g__Ruminococcaceae_UCG014__s__uncultured_rumen_bacterium_New.ReferenceOTU671	pan	C&H	2.914	1.336	0.101	0.75	0.41	0.04
p__Firmicutes__g__Ruminococcus_1_EF402032.1.1475	core	C&H&N	3.005	3.429	2.976	0.92	0.9	0.93
p__Firmicutes__g__Ruminococcus_1__s__uncultured_bacterium_DQ824280.1.1374	unique	N	0.31	0.436	2.259	0.08	0.24	0.88
p__Firmicutes__g__Ruminococcus_1__s__uncultured_bacterium_KF843114.1.1369	unique	N	0.618	0.317	4.124	0.29	0.14	0.97
p__Firmicutes__g__Ruminococcus_2_KF843079.1.1396	core	C&H&N	4.015	2.204	1.889	0.96	0.62	0.77
p__Firmicutes__g__Ruminococcus_2__s__uncultured_bacterium_DQ794201.1.1403	core	C&H&N	5.676	5.113	2.409	0.96	1	0.87
p__Firmicutes__g__Ruminococcus_2__s__uncultured_bacterium_DQ805887.1.1397	unique	C	1.664	0.302	0	0.42	0.17	0
p__Firmicutes__g__Ruminococcus_2__s__uncultured_bacterium_EF400751.1.1493	core	C&H&N	6.27	5.292	0.596	1	1	0.42
p__Firmicutes__g__Ruminococcus_2__s__uncultured_bacterium_KF842051.1.1404	core	C&H&N	5.743	6.142	3.917	1	1	0.99
p__Firmicutes__g__Ruminococcus_2__s__uncultured_bacterium_KF842612.1.1390	unique	N	0.136	0.528	2.94	0.08	0.24	0.91
p__Firmicutes__g__Ruminococcus_torques_group_DQ795886.1.1392	core	C&H&N	2.586	2.13	0.88	0.71	0.62	0.52
p__Firmicutes__g__Ruminococcus_torques_group_New.ReferenceOTU22	pan	C&H	1.758	1.889	0	0.46	0.52	0
p__Firmicutes__g__Ruminococcus_torques_group__s__uncultured_bacterium_ABOU02000049.4536.6056	core	C&H&N	2.14	1.559	1.463	0.71	0.52	0.71
p__Firmicutes__g__Ruminococcus_torques_group__s__uncultured_bacterium_DQ793263.1.1387	core	C&H&N	2.24	1.644	2.916	0.67	0.62	0.93
p__Firmicutes__g__Ruminococcus_torques_group__s__uncultured_bacterium_DQ795792.1.1395	core	C&H&N	4.123	4.225	2.358	0.92	0.97	0.88
p__Firmicutes__g__Ruminococcus_torques_group__s__uncultured_bacterium_DQ798378.1.1391	unique	N	0.696	0.859	1.741	0.38	0.31	0.74
p__Firmicutes__g__Ruminococcus_torques_group__s__uncultured_bacterium_DQ801792.1.1390	pan	C&H	4.157	4.352	0	0.96	0.97	0
p__Firmicutes__g__Ruminococcus_torques_group__s__uncultured_bacterium_KF842901.1.1378	core	C&H&N	8.232	8.132	5.2	1	1	1
p__Firmicutes__g__Ruminococcus_torques_group__s__uncultured_bacterium_KF843473.1.1393	core	C&H&N	3.705	4.606	2.468	1	0.97	0.9
p__Firmicutes__g__Ruminococcus_torques_group__s__uncultured_bacterium_KF843629.1.1392	core	C&H&N	4.713	5.214	2.995	1	1	0.97
p__Firmicutes__g__Ruminococcus_torques_group__s__uncultured_bacterium_New.CleanUp.ReferenceOTU73650	pan	C&H	1.425	3.201	0.132	0.62	0.86	0.1
p__Firmicutes__g__Streptococcus_AY923121.1.1558	pan	C&H	5.128	5.007	0.499	0.96	1	0.38
p__Firmicutes__g__Streptococcus_GU374045.1.1513	pan	C&H	3.907	4.11	0.425	1	1	0.2
p__Firmicutes__g__Streptococcus_JYGK01000001.47749.49292	pan	C&H	3.502	3.782	0.352	0.88	0.93	0.22
p__Firmicutes__g__Streptococcus__s__Streptococcus_pneumoniae_AM419988.1.1509	unique	N	0.072	0.273	1.824	0.04	0.14	0.75
p__Firmicutes__g__Streptococcus__s__uncultured_bacterium_FJ557974.1.1421	pan	C&H	4.36	3.418	0.047	1	0.86	0.04
p__Firmicutes__g__Streptococcus__s__uncultured_bacterium_FJ983115.1.1241	core	C&H&N	5.817	6.238	1.865	1	1	0.77
p__Firmicutes__g__Streptococcus__s__uncultured_bacterium_GQ398427.1.1536	pan	C&H	3.37	3.471	0	0.92	0.86	0
p__Firmicutes__g__Streptococcus__s__uncultured_bacterium_GQ398430.1.1537	pan	C&H	1.51	1.689	0.01	0.62	0.52	0.01
p__Firmicutes__g__Streptococcus__s__uncultured_bacterium_JQ451976.1.1418	pan	C&H	2.456	2.8	0.065	0.71	0.79	0.06
p__Firmicutes__g__Streptococcus__s__uncultured_bacterium_JQ459484.1.1409	core	C&H&N	8.749	8.672	3.193	1	1	0.97
p__Firmicutes__g__Streptococcus__s__uncultured_bacterium_JYKU01000017.239.1792	pan	C&H	3.832	2.248	0	0.83	0.72	0
p__Firmicutes__g__Streptococcus__s__uncultured_bacterium_KF842633.1.1402	core	C&H&N	4.54	5.218	0.981	0.96	1	0.49
p__Firmicutes__g__Streptococcus__s__uncultured_bacterium_New.ReferenceOTU175	pan	C&H	4.48	4.332	0.323	1	0.97	0.19
p__Firmicutes__g__Streptococcus__s__uncultured_bacterium_New.ReferenceOTU380	pan	C&H	1.968	2.213	0	0.71	0.69	0
p__Firmicutes__g__Streptococcus__s__uncultured_bacterium_New.ReferenceOTU384	pan	C&H	3.752	4.251	0.091	0.88	0.97	0.09
p__Firmicutes__g__Subdoligranulum__s__uncultured_bacterium_DQ793795.1.1394	core	C&H&N	1.855	1.406	2.81	0.58	0.45	0.97
p__Firmicutes__g__Subdoligranulum__s__uncultured_bacterium_DQ794464.1.1385	pan	C&H	3.768	2.911	0.014	0.92	0.86	0.01
p__Firmicutes__g__Subdoligranulum__s__uncultured_bacterium_DQ797567.1.1372	pan	C&H	5.573	5.263	0.639	1	1	0.36
p__Firmicutes__g__Subdoligranulum__s__uncultured_bacterium_DQ806612.1.1377	pan	C&H	3.092	3.027	0	0.75	0.86	0
p__Firmicutes__g__Subdoligranulum__s__uncultured_bacterium_DQ808271.1.1379	pan	C&H	3.163	3.114	0	0.83	0.86	0
p__Firmicutes__g__Subdoligranulum__s__uncultured_bacterium_DQ809692.1.1386	unique	N	0.086	0	3.343	0.04	0	0.97
p__Firmicutes__g__Subdoligranulum__s__uncultured_bacterium_EU773393.1.1393	pan	C&H	3.135	2.952	0	0.88	0.83	0
p__Firmicutes__g__Subdoligranulum__s__uncultured_bacterium_EU774182.1.1374	pan	C&H	5.2	4.796	0.042	1	0.97	0.04
p__Firmicutes__g__Subdoligranulum__s__uncultured_bacterium_HW066312.1.1481	core	C&H&N	9.022	8.374	6.443	1	1	1
p__Firmicutes__g__Subdoligranulum__s__uncultured_bacterium_KF841953.1.1370	pan	C&H	4.473	2.659	0.085	1	0.76	0.1
p__Firmicutes__g__Subdoligranulum__s__uncultured_bacterium_KF842178.1.1357	core	C&H&N	3.668	4.227	2.44	0.92	0.97	0.88
p__Firmicutes__g__Subdoligranulum__s__uncultured_bacterium_KF842204.1.1366	core	C&H&N	3.84	3.052	2.897	0.96	0.83	0.94
p__Firmicutes__g__Subdoligranulum__s__uncultured_bacterium_KF842507.1.1384	core	C&H&N	4.588	5.067	3.82	0.96	0.97	0.99
p__Firmicutes__g__Subdoligranulum__s__uncultured_bacterium_KF842529.1.1381	core	C&H&N	3.921	3.469	2.544	0.88	0.93	0.93
p__Firmicutes__g__Subdoligranulum__s__uncultured_bacterium_KF842532.1.1393	pan	C&H	6.562	5.612	0.162	1	1	0.16
p__Firmicutes__g__Subdoligranulum__s__uncultured_bacterium_KF842602.1.1397	pan	C&H	2.921	2.662	0.429	0.75	0.79	0.29
p__Firmicutes__g__Subdoligranulum__s__uncultured_bacterium_KF842636.1.1401	pan	C&H	3.763	3.553	0.454	0.83	0.86	0.33
p__Firmicutes__g__Subdoligranulum__s__uncultured_bacterium_New.ReferenceOTU661	unique	N	0.477	0.628	3.654	0.21	0.31	0.97
p__Firmicutes__g__Tyzzerella_4_EF398318.1.1492	pan	C&H	7.095	6.702	0.671	1	1	0.39
p__Firmicutes__g__Veillonella__s__uncultured_bacterium_GQ398431.1.1534	unique	N	0.888	0.706	3.601	0.38	0.28	0.97
p__Firmicutes__g__Veillonella__s__uncultured_bacterium_HE681269.1.1528	core	C&H&N	5.4	5.975	1.324	1	1	0.75
p__Firmicutes__g__Veillonella__s__uncultured_bacterium_KF842111.1.1439	core	C&H&N	3.502	4.65	0.622	0.88	1	0.41
p__Firmicutes__g__Veillonella__s__uncultured_bacterium_KF842224.1.1431	pan	C&H	5.909	6.286	0.373	1	1	0.29
p__Firmicutes__g__Weissella__s__uncultured_bacterium_KF842967.1.1428	pan	C&H	3.143	4.172	0.409	0.79	0.97	0.26
p__Firmicutes__g__uncultured_AB969342.1.1520	pan	C&H	4.065	3.467	0.418	1	0.86	0.29
p__Firmicutes__g__uncultured_EF400794.1.1493	core	C&H&N	3.597	2.361	2.215	0.92	0.79	0.87
p__Firmicutes__g__uncultured__s__uncultured_bacterium_DQ795830.1.1387	core	C&H&N	2.654	2.599	0.969	0.79	0.76	0.57
p__Firmicutes__g__uncultured__s__uncultured_bacterium_DQ805852.1.1394	core	C&H&N	1.185	1.164	1.601	0.46	0.41	0.7
p__Firmicutes__g__uncultured__s__uncultured_bacterium_DQ808426.1.1390	unique	N	0.281	0.295	4.022	0.17	0.1	0.96
p__Firmicutes__g__uncultured__s__uncultured_bacterium_EU472066.1.1389	core	C&H&N	1.838	1.005	2.468	0.62	0.41	0.87
p__Firmicutes__g__uncultured__s__uncultured_bacterium_New.ReferenceOTU388	core	C&H&N	1.761	1.23	2.633	0.58	0.52	0.91
p__Firmicutes__g__uncultured__s__uncultured_bacterium_New.ReferenceOTU507	core	C&H&N	1.58	2.299	3.136	0.54	0.72	0.93
p__Firmicutes__o__Clostridiales_DQ796912.1.1380	core	C&H&N	4.539	3.966	1.891	1	0.93	0.8
p__Firmicutes__o__Clostridiales_DQ801250.1.1396	pan	C&H	4.951	3.821	0.083	1	0.9	0.09
p__Firmicutes__o__Clostridiales_DQ809904.1.1377	unique	N	0	0	2.946	0	0	0.94
p__Firmicutes__o__Clostridiales_FJTZ01000012.11975.13329	unique	N	0.53	0.339	3.157	0.21	0.21	0.99
p__Firmicutes__o__Selenomonadales_KF842830.1.1387	core	C&H&N	1.643	2.25	5.477	0.71	0.79	1
p__Firmicutes__s__Ambiguous_taxa_BABD01000485.1167.2678	pan	H&N	0.866	1.618	2.234	0.33	0.62	0.83
p__Firmicutes__s__Ambiguous_taxa_CP002461.360538.362108	pan	C&H	1.807	2.35	0.17	0.54	0.66	0.14
p__Firmicutes__s__Ambiguous_taxa_EF398426.1.1495	pan	C&H	3.39	3.429	0.078	0.92	0.79	0.09
p__Firmicutes__s__Ambiguous_taxa_HK556121.4.1526	unique	C	1.582	0.485	0.081	0.42	0.17	0.1
p__Firmicutes__s__Ambiguous_taxa_New.CleanUp.ReferenceOTU168593	core	C&H&N	4.535	4.831	1.087	1	1	0.54
p__Firmicutes__s__Ambiguous_taxa_New.ReferenceOTU213	core	C&H&N	2.817	3.078	1.546	0.92	0.86	0.65
p__Firmicutes__s__Ambiguous_taxa_New.ReferenceOTU283	core	C&H&N	2.057	1.798	1.368	0.75	0.69	0.67
p__Fusobacteria__o__Fusobacteriales_FJ470421.1.1463	pan	C&H	5.442	5.683	0.019	1	1	0.01
p__Fusobacteria__s__Ambiguous_taxa_ACDH02000020.15828.17323	core	C&H&N	5.065	5.872	1.998	0.92	1	0.75
p__Proteobacteria__f__Caulobacteraceae_JX222852.1.1443	unique	H	0.255	2.885	0	0.12	0.76	0
p__Proteobacteria__f__Comamonadaceae_KF010745.1.1485	unique	H	0.432	2.657	0	0.25	0.62	0
p__Proteobacteria__f__Enterobacteriaceae_GU124500.1.1498	core	C&H&N	2.153	3.162	1.493	0.62	0.79	0.71
p__Proteobacteria__f__Enterobacteriaceae_GU731255.1.1403	pan	C&H	4.178	5.9	0.136	0.92	0.93	0.12
p__Proteobacteria__f__Enterobacteriaceae_JF830193.1.1514	unique	N	0.067	0.153	4.368	0.04	0.07	0.99
p__Proteobacteria__f__Enterobacteriaceae_KC002458.1.1389	pan	C&H	1.17	1.81	0.146	0.54	0.59	0.13
p__Proteobacteria__f__Enterobacteriaceae_KC873100.1.1394	unique	N	0.14	0.212	3.235	0.08	0.07	0.91
p__Proteobacteria__f__Enterobacteriaceae_KF843134.1.1376	pan	C&H	1.867	3.203	0.028	0.62	0.76	0.03
p__Proteobacteria__g__Bilophila_ADCP02000001.1163243.1164781	core	C&H&N	6.127	5.824	4.646	1	1	1
p__Proteobacteria__g__Citrobacter_JN695889.1.1580	unique	N	0.436	0.458	4.802	0.12	0.24	1
p__Proteobacteria__g__Citrobacter_KP893650.1.1504	core	C&H&N	4.013	4.635	3.179	0.92	1	0.96
p__Proteobacteria__g__Comamonas_FN428764.1.1453	unique	N	0.062	0.324	1.811	0.04	0.17	0.65
p__Proteobacteria__g__Desulfovibrio__s__uncultured_bacterium_HK693945.1.1530	core	C&H&N	3.213	4.282	3.389	1	1	0.94
p__Proteobacteria__g__Enterobacter_GU906249.1.1413	core	C&H&N	6.206	7.937	9.413	1	1	1
p__Proteobacteria__g__Enterobacter_HM159968.1.1503	unique	N	0.124	0.492	2.522	0.08	0.28	0.84
p__Proteobacteria__g__Enterobacter_HQ883947.1.1543	core	C&H&N	1.302	1.297	1.839	0.42	0.55	0.81
p__Proteobacteria__g__Enterobacter_KC951923.1.1385	pan	C&H	3.489	3.929	0.073	0.88	0.9	0.07
p__Proteobacteria__g__Enterobacter__s__uncultured_bacterium_JF766379.1.1511	core	C&H&N	2.823	4.056	1.304	0.88	0.97	0.72
p__Proteobacteria__g__EscherichiaShigella_AY959011.1.1496	core	C&H&N	1.564	2.975	4.866	0.54	0.76	1
p__Proteobacteria__g__EscherichiaShigella_GQ491333.1.1396	core	C&H&N	3.139	4.651	7.195	0.83	0.93	1
p__Proteobacteria__g__EscherichiaShigella_GQ503787.1.1505	core	C&H&N	9.213	11.091	9.3	1	1	1
p__Proteobacteria__g__EscherichiaShigella_JN626188.1.1506	core	C&H&N	3.024	3.943	8.878	0.88	0.9	1
p__Proteobacteria__g__EscherichiaShigella_KF843575.1.1391	pan	C&H	3.327	3.462	0.174	0.83	0.9	0.17
p__Proteobacteria__g__EscherichiaShigella_New.ReferenceOTU223	unique	N	0.121	0.209	3.383	0.08	0.1	1
p__Proteobacteria__g__EscherichiaShigella__s__uncultured_bacterium_AOQH01000134.9789.11348	unique	N	0	0	7.057	0	0	1
p__Proteobacteria__g__EscherichiaShigella__s__uncultured_bacterium_EU773925.1.1400	unique	N	0.33	0.459	3.031	0.17	0.21	0.94
p__Proteobacteria__g__EscherichiaShigella__s__uncultured_bacterium_GQ493993.1.1387	core	C&H&N	5.997	7.119	3.46	1	1	1
p__Proteobacteria__g__EscherichiaShigella__s__uncultured_bacterium_GU124503.1.1504	unique	N	0	0.081	3.778	0	0.03	1
p__Proteobacteria__g__EscherichiaShigella__s__uncultured_bacterium_GX182404.8.1529	core	C&H&N	4.883	5.714	4.453	0.96	1	1
p__Proteobacteria__g__EscherichiaShigella__s__uncultured_bacterium_HQ883928.1.1598	pan	C&H	2.032	3.437	0	0.67	0.79	0
p__Proteobacteria__g__EscherichiaShigella__s__uncultured_bacterium_HQ883949.1.1540	core	C&H&N	1.291	2.704	7.297	0.46	0.69	1
p__Proteobacteria__g__EscherichiaShigella__s__uncultured_bacterium_HQ883950.1.1542	pan	H&N	0.92	1.799	6.348	0.33	0.55	1
p__Proteobacteria__g__EscherichiaShigella__s__uncultured_bacterium_HQ883959.1.1541	unique	N	0.303	0.769	6.567	0.12	0.34	1
p__Proteobacteria__g__EscherichiaShigella__s__uncultured_bacterium_JN695887.1.1587	pan	H&N	0.447	1.289	2.837	0.17	0.41	0.96
p__Proteobacteria__g__EscherichiaShigella__s__uncultured_bacterium_KF842515.1.1412	core	C&H&N	1.522	1.177	5.431	0.54	0.41	0.99
p__Proteobacteria__g__EscherichiaShigella__s__uncultured_bacterium_KF843032.1.1392	pan	C&H	2.25	4.189	0	0.71	0.93	0
p__Proteobacteria__g__EscherichiaShigella__s__uncultured_bacterium_KF843096.1.1382	pan	C&H	2.566	4.186	0.008	0.83	0.9	0.01
p__Proteobacteria__g__EscherichiaShigella__s__uncultured_bacterium_KM406401.1.1510	pan	C&H	2.628	3.287	0.119	0.75	0.76	0.12
p__Proteobacteria__g__EscherichiaShigella__s__uncultured_bacterium_KP975341.1.1504	core	C&H&N	3.292	4.042	3.05	0.92	1	0.99
p__Proteobacteria__g__EscherichiaShigella__s__uncultured_bacterium_New.ReferenceOTU308	pan	H&N	0.388	1.023	4.026	0.17	0.48	0.97
p__Proteobacteria__g__Haemophilus__s__uncultured_bacterium_JQ453320.1.1395	pan	C&H	5.305	5.693	0	1	1	0
p__Proteobacteria__g__Haemophilus__s__uncultured_bacterium_KF842066.1.1423	core	C&H&N	6.94	6.953	4.386	1	1	0.99
p__Proteobacteria__g__Klebsiella_GU444116.1.1501	core	C&H&N	1.567	1.761	4.542	0.67	0.62	1
p__Proteobacteria__g__Klebsiella__s__uncultured_bacterium_FKZG01000038.3719.5200	core	C&H&N	3.036	4.748	8.157	0.75	0.93	1
p__Proteobacteria__g__Klebsiella__s__uncultured_bacterium_GU563786.1.1505	pan	C&H	2.324	2.946	0.104	0.62	0.83	0.12
p__Proteobacteria__g__Klebsiella__s__uncultured_bacterium_HM445996.1.1494	core	C&H&N	8.167	8.707	3.622	1	1	0.99
p__Proteobacteria__g__Lautropia__s__uncultured_bacterium_AY053489.1.1498	core	C&H&N	2.636	2.685	1.001	0.83	0.9	0.43
p__Proteobacteria__g__Methylophilus__s__uncultured_bacterium_HQ011601.1.1208	unique	H	0.118	2.628	0.065	0.04	0.66	0.07
p__Proteobacteria__g__Neisseria__s__uncultured_bacterium_FR852990.1.1500	core	C&H&N	4.316	4.878	1.891	0.96	1	0.78
p__Proteobacteria__g__Neisseria__s__uncultured_bacterium_JQ446821.1.1402	unique	N	0.424	0.609	1.916	0.21	0.34	0.81
p__Proteobacteria__g__Neisseria__s__uncultured_bacterium_JQ460269.1.1398	core	C&H&N	7.367	7.536	0.935	1	1	0.45
p__Proteobacteria__g__Parasutterella__s__uncultured_bacterium_DQ793433.1.1408	core	C&H&N	6.073	6.32	4.765	1	1	0.99
p__Proteobacteria__g__Parasutterella__s__uncultured_bacterium_DQ799518.1.1410	core	C&H&N	5.317	5.256	4.648	1	1	1
p__Proteobacteria__g__Parasutterella__s__uncultured_bacterium_DQ808551.1.1408	pan	C&N	1.44	1.017	5.742	0.5	0.38	1
p__Proteobacteria__g__Parasutterella__s__uncultured_bacterium_LARC01000079.436.1820	core	C&H&N	4.534	4.878	6.57	1	1	1
p__Proteobacteria__g__Salmonella_New.ReferenceOTU50	core	C&H&N	2.31	3.368	4.647	0.83	0.97	0.99
p__Proteobacteria__g__Sphingomonas_New.ReferenceOTU52	pan	C&H	3.297	3.64	0.123	0.92	0.93	0.07
p__Proteobacteria__g__Sutterella_ADMF01000048.251.1773	core	C&H&N	2.525	4.059	4.693	0.75	1	1
p__Proteobacteria__g__Sutterella_EF401981.1.1496	core	C&H&N	2.71	2.505	3.893	0.75	0.76	0.97
p__Proteobacteria__g__Sutterella_New.ReferenceOTU701	core	C&H&N	3.901	4.755	2.692	0.92	0.9	0.86
p__Proteobacteria__g__Sutterella__s__uncultured_bacterium_EF400829.1.1497	core	C&H&N	1.722	1.184	1.66	0.46	0.48	0.67
p__Proteobacteria__g__Sutterella__s__uncultured_bacterium_KF842071.1.1414	pan	H&N	0.695	1.563	2.633	0.33	0.55	0.87
p__Proteobacteria__s__Ambiguous_taxa_AF010251.1.1373	pan	C&H	1.743	2.039	0	0.54	0.62	0
p__Proteobacteria__s__Ambiguous_taxa_AWGF01000024.254.1717	unique	H	0.328	2.552	0	0.12	0.59	0
p__Proteobacteria__s__Ambiguous_taxa_CEAC01008819.3697.5179	unique	N	1.228	0.893	1.332	0.33	0.34	0.48
p__Proteobacteria__s__Ambiguous_taxa_CECA01060777.284.1766	pan	C&H	1.821	2.469	0.707	0.62	0.72	0.36
p__Proteobacteria__s__Ambiguous_taxa_EF679192.1.1504	unique	N	0.198	0.338	2.578	0.08	0.07	0.93
p__Proteobacteria__s__Ambiguous_taxa_New.ReferenceOTU232	unique	H	0.195	3.026	0	0.08	0.72	0
p__Tenericutes__g__uncultured_bacterium__s__uncultured_bacterium_KF843159.1.1396	core	C&H&N	1.68	1.74	2.497	0.67	0.52	0.87
p__Verrucomicrobia__g__Akkermansia__s__uncultured_bacterium_KF842145.1.1381	pan	C&H	4.82	4.07	0.067	1	0.93	0.06
p__Verrucomicrobia__g__Akkermansia__s__uncultured_bacterium_KF842874.1.1392	core	C&H&N	2.484	2.553	0.775	0.75	0.79	0.43
